# Supplementary material for: External immune sentinels in the seawater ecosystem: the specialization of bivalve hemocytes
Source: Front Immunol. 2026 Feb 18;17:1765948. doi: 10.3389/fimmu.2026.1765948 (PMC12956514; doi:10.3389/fimmu.2026.1765948)
Supplement: Supplementary file 1 [file Presentation1.zip]

Archive with 2 entries (2 files):
- Suppl. Figures, Supp. Tables 1 & 2.docx
- Suppl. Table 3.XLSX
