# Supplementary material for: External immune sentinels in the seawater ecosystem: the specialization of bivalve hemocytes
Source: Front Immunol. 2026 Feb 18;17:1765948. doi: 10.3389/fimmu.2026.1765948 (PMC12956514; doi:10.3389/fimmu.2026.1765948)
Supplement: Supplementary file 1 [file Presentation1.zip › Suppl. Table 3.XLSX]

## Sheet: DEGs_IH vs HH
rowname	log2FoldChange	padj	Annotation
MGAL3B051618	-9.1866	4.50964e-06	RecName: Full=Defensin
MGAL3B023022	-6.53618	0.000713215	RecName: Full=Synaptic functional regulator FMR1; AltName: Full=Fragile X mental retardation protein 1 homolog; Short=FMRP; Short=Protein FMR-1
MGAL3B060456	-6.03927	0.0020367	RecName: Full=E3 ubiquitin-protein ligase DZIP3; AltName: Full=DAZ-interacting protein 3 homolog; AltName: Full=RING-type E3 ubiquitin transferase DZIP3
MGAL3B066366	-6.03761	0.00329165	RecName: Full=Transposon TX1 uncharacterized 149 kDa protein; AltName: Full=ORF 2
MGAL3B028713	-5.89873	2.64938e-05	---NA---
MGAL3B029607	-5.82318	0.00595402	---NA---
MGAL3B077011	-5.77041	0.01399	---NA---
MGAL3B008256	-5.15184	0.0118224	RecName: Full=Kinesin heavy chain
MGAL3B003114	-4.85773	0.026398	RecName: Full=Gag-Pol polyprotein; Contains: RecName: Full=Matrix protein p15; Contains: RecName: Full=RNA-binding phosphoprotein p12; AltName: Full=pp12; Contains: RecName: Full=Capsid protein p30; Contains: RecName: Full=Nucleocapsid protein p10-Pol; Short=NC-pol; Contains: RecName: Full=Protease; Contains: RecName: Full=Reverse transcriptase/ribonuclease H; Short=RT; Contains: RecName: Full=In…
MGAL3B012052	-4.57236	0.0303467	RecName: Full=Tripartite motif-containing protein 2; AltName: Full=E3 ubiquitin-protein ligase TRIM2; AltName: Full=RING-type E3 ubiquitin transferase TRIM2
MGAL3B008303	-4.54206	0.0021066	---NA---
MGAL3B060105	-4.47746	0.0285069	---NA---
MGAL3B013357	-4.45418	0.0329253	---NA---
MGAL3B023124	-4.45142	0.0299492	---NA---
MGAL3B038202	-4.4493	0.0314479	---NA---
MGAL3B028714	-4.44044	0.00139582	---NA---
MGAL3B071022	-4.41952	1.0693e-19	RecName: Full=Myosin-7; AltName: Full=Myosin heavy chain 7; AltName: Full=Myosin heavy chain slow isoform; Short=MyHC-slow; AltName: Full=Myosin heavy chain, cardiac muscle beta isoform; Short=MyHC-beta
MGAL3B078334	-4.23699	0.0364683	---NA---
MGAL3B041882	-4.19162	2.3836e-08	---NA---
MGAL3B005389	-4.10767	0.041794	RecName: Full=Neural cell adhesion molecule 1; Short=N-CAM-1; Short=NCAM-1; AltName: CD_antigen=CD56; Flags: Precursor
MGAL3B004757	-4.10352	0.0464468	RecName: Full=Ankyrin-3; Short=ANK-3; AltName: Full=Ankyrin-G
MGAL3B009227	-4.00715	0.0483123	RecName: Full=Calmodulin; Short=CaM
MGAL3B072871	-3.99937	0.000158476	---NA---
MGAL3B052781	-3.98089	0.0493322	RecName: Full=Lysine-specific demethylase 7A; AltName: Full=JmjC domain-containing histone demethylation protein 1D; AltName: Full=Lysine-specific demethylase 7
MGAL3B033668	-3.94493	0.046881	---NA---
MGAL3B013895	-3.83479	0.0220595	RecName: Full=Protein phosphatase 1 regulatory subunit 12C; AltName: Full=Protein phosphatase 1 myosin-binding subunit of 85 kDa; Short=Protein phosphatase 1 myosin-binding subunit p85
MGAL3B026647	-3.77626	0.0209606	---NA---
MGAL3B056635	-3.68504	0.0280761	RecName: Full=Sacsin; AltName: Full=DnaJ homolog subfamily C member 29; Short=DNAJC29
MGAL3B042492	-3.64286	0.00024964	RecName: Full=Alpha-crystallin B chain; AltName: Full=Alpha(B)-crystallin
MGAL3B047148	-3.52757	0.038951	---NA---
MGAL3B004417	-3.50313	6.85432e-06	---NA---
MGAL3B069328	-3.4844	0.0311496	RecName: Full=CREB/ATF bZIP transcription factor; AltName: Full=Host cell factor-binding transcription factor Zhangfei; Short=HCF-binding transcription factor Zhangfei; AltName: Full=Tyrosine kinase-associated leucine zipper protein LAZip
MGAL3B060084	-3.33876	0.000293081	RecName: Full=Solute carrier family 22 member 2; AltName: Full=Organic cation transporter 2
MGAL3B029980	-3.3308	0.0245563	RecName: Full=PP2C-like domain-containing protein CG9801
MGAL3B058622	-3.30262	0.0292688	RecName: Full=Probable serine/threonine-protein kinase roco5; AltName: Full=Ras of complex proteins and C-terminal of roc 5
MGAL3B067718	-3.22475	0.0413315	RecName: Full=Probable serine/threonine-protein kinase roco5; AltName: Full=Ras of complex proteins and C-terminal of roc 5
MGAL3B064038	-3.1668	0.0427123	RecName: Full=Spermidine synthase; Short=SPDSY; AltName: Full=Putrescine aminopropyltransferase
MGAL3B041620	-3.09351	0.0473125	---NA---
MGAL3B067939	-3.04838	4.6014e-06	RecName: Full=Fibrinogen C domain-containing protein 1
MGAL3B037632	-2.95744	0.00324618	---NA---
MGAL3B050384	-2.94932	0.0035472	---NA---
MGAL3B047486	-2.9493	0.0163616	RecName: Full=Phosphoribosylformylglycinamidine synthase; Short=FGAM synthase; Short=FGAMS; AltName: Full=Formylglycinamide ribonucleotide amidotransferase; Short=FGAR amidotransferase; Short=FGAR-AT
MGAL3B005452	-2.92968	0.0271353	RecName: Full=Serine/threonine-protein kinase Nek8; AltName: Full=Never in mitosis A-related kinase 8; Short=NimA-related protein kinase 8
MGAL3B051430	-2.9288	0.00491153	---NA---
MGAL3B016810	-2.8994	0.0336086	RecName: Full=Sushi repeat-containing protein SRPX2; Flags: Precursor
MGAL3B015584	-2.87067	0.0340342	---NA---
MGAL3B073223	-2.85343	0.0295278	RecName: Full=Tudor domain-containing protein 7
MGAL3B037658	-2.82756	0.0298198	RecName: Full=Protein mono-ADP-ribosyltransferase PARP10; AltName: Full=ADP-ribosyltransferase diphtheria toxin-like 10; Short=ARTD10; AltName: Full=Poly [ADP-ribose] polymerase 10; Short=PARP-10
MGAL3B073757	-2.7928	0.00252251	---NA---
MGAL3B060949	-2.75218	0.000111956	RecName: Full=Contactin-2; AltName: Full=Axonal glycoprotein TAG-1; AltName: Full=Axonin-1; AltName: Full=Transient axonal glycoprotein 1; Short=TAX-1; Flags: Precursor
MGAL3B014036	-2.74179	0.000436588	RecName: Full=Fibrinogen C domain-containing protein 1
MGAL3B073896	-2.69683	0.00644067	---NA---
MGAL3B034185	-2.65295	0.00030704	RecName: Full=Neuronal acetylcholine receptor subunit alpha-3; Flags: Precursor
MGAL3B085573	-2.5287	0.0286884	partial_cds
MGAL3B028068	-2.52178	0.0303303	RecName: Full=Basal cell adhesion molecule; AltName: Full=B-CAM cell surface glycoprotein; AltName: Full=Lutheran antigen; AltName: CD_antigen=CD239; Flags: Precursor
MGAL3B002611	-2.49349	0.0277972	RecName: Full=Myosin-7; AltName: Full=Myosin heavy chain 7; AltName: Full=Myosin heavy chain slow isoform; Short=MyHC-slow; AltName: Full=Myosin heavy chain, cardiac muscle beta isoform; Short=MyHC-beta
MGAL3B055753	-2.46844	0.0294975	RecName: Full=Kelch-like protein 26
MGAL3B045216	-2.45705	0.0489506	---NA---
MGAL3B084323	-2.43148	0.0410762	---NA---
MGAL3B040078	-2.40393	0.0493322	RecName: Full=TNF receptor-associated factor 6; AltName: Full=E3 ubiquitin-protein ligase TRAF6; AltName: Full=RING-type E3 ubiquitin transferase TRAF6
MGAL3B034047	-2.39887	0.0193735	RecName: Full=Probable serine/threonine-protein kinase pats1; AltName: Full=Protein associated with the transduction of signal 1
MGAL3B055969	-2.34586	0.00335189	RecName: Full=Complement C1q tumor necrosis factor-related protein 3; AltName: Full=Collagenous repeat-containing sequence 26 kDa protein; Short=CORS26; AltName: Full=Secretory protein CORS26; Flags: Precursor
MGAL3B002952	-2.322	0.0293966	---NA---
MGAL3B059468	-2.27603	0.0437749	RecName: Full=Tripartite motif-containing protein 2; AltName: Full=E3 ubiquitin-protein ligase TRIM2; AltName: Full=RING-type E3 ubiquitin transferase TRIM2
MGAL3B057624	-2.26443	0.0483833	RecName: Full=Toll-like receptor 2; AltName: CD_antigen=CD282; Flags: Precursor
MGAL3B032572	-2.17741	0.0137681	RecName: Full=Heavy metal-binding protein HIP
MGAL3B011553	-2.16806	0.000677365	RecName: Full=Calponin-1; AltName: Full=Basic calponin; AltName: Full=Calponin H1, smooth muscle
MGAL3B008834	-2.14742	0.0372985	RecName: Full=Neuroligin-2; Flags: Precursor
MGAL3B014934	-2.10818	0.0405865	RecName: Full=Neurogenic locus notch homolog protein 1; Short=Notch 1; Contains: RecName: Full=Notch 1 extracellular truncation; Short=NEXT; Contains: RecName: Full=Notch 1 intracellular domain; Short=NICD; Flags: Precursor
MGAL3B072329	-2.1031	8.55081e-06	RecName: Full=Hepatocyte growth factor receptor; Short=HGF receptor; AltName: Full=HGF/SF receptor; AltName: Full=Proto-oncogene c-Met; AltName: Full=Scatter factor receptor; Short=SF receptor; AltName: Full=Tyrosine-protein kinase Met; Flags: Precursor
MGAL3B043241	-2.10207	0.000136999	RecName: Full=Protein translocase subunit SecA
MGAL3B024940	-2.10144	0.00409325	---NA---
MGAL3B005730	-2.09523	0.0356464	RecName: Full=Alpha-2-macroglobulin; Short=Alpha-2-M; Flags: Precursor
MGAL3B056340	-2.08737	0.0308386	RecName: Full=Lysophosphatidylcholine acyltransferase 1; Short=LPC acyltransferase 1; Short=LPCAT-1; Short=LysoPC acyltransferase 1; AltName: Full=1-acylglycerophosphocholine O-acyltransferase; AltName: Full=1-alkylglycerophosphocholine O-acetyltransferase; AltName: Full=Acetyl-CoA:lyso-platelet-activating factor acetyltransferase; Short=Acetyl-CoA:lyso-PAF acetyltransferase; Short=Lyso-PAF acety…
MGAL3B064024	-2.05213	4.46814e-05	RecName: Full=Ferredoxin-dependent glutamate synthase; AltName: Full=Fd-GOGAT
MGAL3B004677	-2.04159	1.67878e-05	RecName: Full=Myosin light chain kinase, smooth muscle; Short=MLCK; Short=smMLCK; AltName: Full=Kinase-related protein; Short=KRP; AltName: Full=Telokin; Contains: RecName: Full=Myosin light chain kinase, smooth muscle, deglutamylated form
MGAL3B070190	-2.03573	0.0171696	RecName: Full=Signal peptide peptidase-like 2B; Short=SPP-like 2B; Short=SPPL2b; Flags: Precursor
MGAL3B036898	-2.03406	1.77172e-05	RecName: Full=Putative ankyrin repeat protein RF_0381
MGAL3B048848	-2.03293	0.0241413	---NA---
MGAL3B014919	-2.02233	0.00601654	RecName: Full=Obscurin-like protein 1
MGAL3B027584	-2.01832	0.027351	---NA---
MGAL3B067359	-2.0059	0.0441448	RecName: Full=Nuclear receptor subfamily 1 group D member 1; AltName: Full=Rev-erbA-alpha; AltName: Full=V-erbA-related protein 1; Short=EAR-1
MGAL3B045398	-2.00573	0.0193444	RecName: Full=Ankyrin-3; Short=ANK-3; AltName: Full=Ankyrin-G
MGAL3B063918	-1.97047	0.00410704	RecName: Full=Alpha-actinin-2; AltName: Full=Alpha-actinin skeletal muscle isoform 2; AltName: Full=F-actin cross-linking protein
MGAL3B080399	-1.95706	0.0462723	---NA---
MGAL3B085461	-1.94427	0.0375383	partial_cds
MGAL3B009565	-1.9359	0.0465021	---NA---
MGAL3B002854	-1.93247	0.0329879	RecName: Full=1-phosphatidylinositol 4,5-bisphosphate phosphodiesterase delta-4; AltName: Full=Phosphoinositide phospholipase C-delta-4; AltName: Full=Phospholipase C-delta-4; Short=PLC-delta-4
MGAL3B008318	-1.9072	0.000111781	RecName: Full=Putative tyrosinase-like protein tyr-3; Flags: Precursor
MGAL3B038247	-1.89189	0.00100368	---NA---
MGAL3B019638	-1.88757	0.00840023	RecName: Full=Zinc finger protein 425
MGAL3B076197	-1.84863	3.0991e-07	---NA---
MGAL3B034956	-1.83687	0.0206748	---NA---
MGAL3B050894	-1.8361	0.00158348	RecName: Full=Collagen alpha-1(VIII) chain; AltName: Full=Endothelial collagen; Contains: RecName: Full=Vastatin; Flags: Precursor
MGAL3B059326	-1.81876	0.000138457	---NA---
MGAL3B074910	-1.81786	0.0245478	---NA---
MGAL3B073962	-1.80072	0.0128717	---NA---
MGAL3B064108	-1.7972	0.00606812	---NA---
MGAL3B055767	-1.79002	0.0118224	RecName: Full=Trimethylguanosine synthase; AltName: Full=Nuclear receptor coactivator 6-interacting protein; AltName: Full=PRIP-interacting protein with methyltransferase motif; Short=PIMT; Short=PIPMT
MGAL3B037029	-1.77662	0.0018916	RecName: Full=Talin-1
MGAL3B065080	-1.75992	0.0339857	---NA---
MGAL3B041820	-1.75134	0.00285655	RecName: Full=Fibrinogen C domain-containing protein 1
MGAL3B085377	-1.7495	0.025248	---NA---
MGAL3B029141	-1.74226	0.0362621	---NA---
MGAL3B004760	-1.73466	0.000532213	RecName: Full=Putative oxidoreductase GLYR1; AltName: Full=Glyoxylate reductase 1 homolog; AltName: Full=Nuclear protein NP60
MGAL3B008901	-1.72502	0.0110898	RecName: Full=Nuclear receptor coactivator 6; AltName: Full=Activating signal cointegrator 2; Short=ASC-2; AltName: Full=Amplified in breast cancer protein 3; AltName: Full=Cancer-amplified transcriptional coactivator ASC-2; AltName: Full=Nuclear receptor coactivator RAP250; Short=NRC RAP250; AltName: Full=Nuclear receptor-activating protein, 250 kDa; AltName: Full=Peroxisome proliferator-activat…
MGAL3B030862	-1.72418	0.0155702	RecName: Full=Calcium-activated potassium channel subunit alpha-1; AltName: Full=BK channel; AltName: Full=BKCA alpha; AltName: Full=Calcium-activated potassium channel, subfamily M subunit alpha-1; AltName: Full=K(VCA)alpha; AltName: Full=KCa1.1; AltName: Full=Maxi K channel; Short=MaxiK; AltName: Full=Slo-alpha; AltName: Full=Slo1; AltName: Full=Slowpoke homolog; Short=Slo homolog
MGAL3B001242	-1.7173	0.0230468	RecName: Full=Serine/threonine-protein phosphatase 6 regulatory ankyrin repeat subunit B; Short=PP6-ARS-B; Short=Serine/threonine-protein phosphatase 6 regulatory subunit ARS-B; AltName: Full=Ankyrin repeat domain-containing protein 44
MGAL3B010081	-1.71199	0.0321694	RecName: Full=Ras GTPase-activating-like protein IQGAP2
MGAL3B057427	-1.70395	0.0250427	RecName: Full=Cubilin; AltName: Full=Intrinsic factor-cobalamin receptor; Flags: Precursor
MGAL3B030486	-1.69813	0.0238901	RecName: Full=Mitogen-activated protein kinase kinase kinase 4; AltName: Full=MAP three kinase 1; AltName: Full=MAPK/ERK kinase kinase 4; Short=MEK kinase 4; Short=MEKK 4
MGAL3B020575	-1.69134	7.14182e-07	RecName: Full=Neurotrypsin; AltName: Full=Serine protease 12; Flags: Precursor
MGAL3B082051	-1.68299	0.0235696	---NA---
MGAL3B062029	-1.68266	0.00843148	RecName: Full=Valacyclovir hydrolase; Short=VACVase; Short=Valacyclovirase; AltName: Full=Biphenyl hydrolase-like protein; Flags: Precursor
MGAL3B003764	-1.66901	0.0366036	RecName: Full=Oxysterol-binding protein-related protein 9; Short=ORP-9; Short=OSBP-related protein 9
MGAL3B054623	-1.66258	0.00138432	---NA---
MGAL3B042267	-1.65296	0.00288468	RecName: Full=Neurotrypsin; AltName: Full=Serine protease 12; Flags: Precursor
MGAL3B078173	-1.65253	0.000805361	---NA---
MGAL3B006846	-1.64645	0.0117542	RecName: Full=Transient receptor potential cation channel subfamily M member 6; AltName: Full=Channel kinase 2; AltName: Full=Melastatin-related TRP cation channel 6
MGAL3B034255	-1.64308	0.0351474	RecName: Full=Neuroendocrine convertase 1; Short=NEC 1; AltName: Full=Prohormone convertase 1; AltName: Full=Proprotein convertase 1; Short=PC1; Flags: Precursor
MGAL3B054545	-1.64219	0.00564873	---NA---
MGAL3B049648	-1.64145	0.0411027	RecName: Full=Versican core protein; AltName: Full=Chondroitin sulfate proteoglycan core protein 2; Short=Chondroitin sulfate proteoglycan 2; AltName: Full=Glial hyaluronate-binding protein; Short=GHAP; AltName: Full=Large fibroblast proteoglycan; AltName: Full=PG-M; Flags: Precursor
MGAL3B053827	-1.63901	0.00907854	RecName: Full=Fibronectin; Short=FN; Contains: RecName: Full=Anastellin; Flags: Precursor
MGAL3B065718	-1.61916	0.0213297	RecName: Full=Putative oxidoreductase GLYR1; AltName: Full=Glyoxylate reductase 1 homolog; AltName: Full=Nuclear protein NP60
MGAL3B026883	-1.61069	0.0160424	RecName: Full=Disks large homolog 4; AltName: Full=Postsynaptic density protein 95; Short=PSD-95; AltName: Full=Synapse-associated protein 90; Short=SAP-90; Short=SAP90
MGAL3B051127	-1.61055	0.00719106	RecName: Full=Trefoil factor 3; AltName: Full=Intestinal trefoil factor; Flags: Precursor
MGAL3B014586	-1.60736	0.00335504	RecName: Full=Nucleolin; AltName: Full=Protein C23
MGAL3B000426	-1.5999	0.00245543	---NA---
MGAL3B085564	-1.58363	0.0037903	partial_cds
MGAL3B038474	-1.57985	0.0207051	RecName: Full=Liprin-alpha-3; AltName: Full=Protein tyrosine phosphatase receptor type f polypeptide-interacting protein alpha-3; Short=PTPRF-interacting protein alpha-3
MGAL3B025924	-1.57477	0.0359748	---NA---
MGAL3B046152	-1.56831	0.011557	---NA---
MGAL3B007237	-1.56147	0.00603334	RecName: Full=Ankyrin-3; Short=ANK-3; AltName: Full=Ankyrin-G
MGAL3B045381	-1.55424	0.016006	RecName: Full=ATP-dependent DNA helicase Hel308
MGAL3B016759	-1.53186	0.0464484	RecName: Full=RIMS-binding protein 2; Short=RIM-BP2
MGAL3B069511	-1.52558	0.0122392	RecName: Full=Coagulation factor V; AltName: Full=Activated protein C cofactor; Contains: RecName: Full=Coagulation factor V heavy chain; Contains: RecName: Full=Coagulation factor V light chain; Flags: Precursor
MGAL3B048846	-1.51536	0.0315595	---NA---
MGAL3B058487	-1.50635	0.00403329	RecName: Full=Neurexin-1; AltName: Full=Neurexin I-alpha; AltName: Full=Neurexin-1-alpha; Flags: Precursor
MGAL3B057524	-1.50448	0.0205963	---NA---
MGAL3B004584	-1.49537	0.000480467	RecName: Full=Oxytocin receptor; Short=OT-R
MGAL3B043372	-1.4916	0.00252017	RecName: Full=Hepatocyte growth factor receptor; Short=HGF receptor; AltName: Full=HGF/SF receptor; AltName: Full=Proto-oncogene c-Met; AltName: Full=Scatter factor receptor; Short=SF receptor; AltName: Full=Tyrosine-protein kinase Met; Flags: Precursor
MGAL3B080644	-1.48098	0.0285423	---NA---
MGAL3B045160	-1.47248	0.000541702	RecName: Full=Laminin subunit beta-1; AltName: Full=Laminin B1 chain; AltName: Full=Laminin-1 subunit beta; AltName: Full=Laminin-10 subunit beta; AltName: Full=Laminin-12 subunit beta; AltName: Full=Laminin-2 subunit beta; AltName: Full=Laminin-6 subunit beta; AltName: Full=Laminin-8 subunit beta; Flags: Precursor
MGAL3B001236	-1.4659	0.0172928	RecName: Full=Gastrin/cholecystokinin type B receptor; Short=CCK-B receptor; Short=CCK-BR; AltName: Full=Cholecystokinin-2 receptor; Short=CCK2-R
MGAL3B034787	-1.45641	0.000479592	RecName: Full=Double-headed protease inhibitor, submandibular gland
MGAL3B060958	-1.44575	0.0491128	RecName: Full=Cephalotocin receptor 1; AltName: Full=OC/CE-R 1; AltName: Full=OT/VP superfamily peptide receptor 1
MGAL3B024300	-1.44507	0.000350726	RecName: Full=Leucine-rich repeat-containing protein 4C; AltName: Full=Netrin-G1 ligand; Short=NGL-1; Flags: Precursor
MGAL3B074926	-1.43598	0.00415894	partial_cds
MGAL3B016931	-1.43406	0.00163288	RecName: Full=Homeodomain-interacting protein kinase 4
MGAL3B004240	-1.42996	0.0247517	RecName: Full=Alpha-2-macroglobulin; Short=Alpha-2-M; Flags: Precursor
MGAL3B011335	-1.4231	0.00998668	RecName: Full=Cold shock-like protein CspC; Short=CSP-C
MGAL3B018451	-1.42113	0.0414942	RecName: Full=Mitogen-activated protein kinase 1; Short=MAP kinase 1; Short=MAPK 1; AltName: Full=ERT1; AltName: Full=Extracellular signal-regulated kinase 2; Short=ERK-2; AltName: Full=MAP kinase isoform p42; Short=p42-MAPK; AltName: Full=Mitogen-activated protein kinase 2; Short=MAP kinase 2; Short=MAPK 2
MGAL3B050586	-1.41963	0.00311302	RecName: Full=Alpha-actinin-3; AltName: Full=Alpha-actinin skeletal muscle isoform 3; AltName: Full=F-actin cross-linking protein
MGAL3B002420	-1.41244	0.0156593	RecName: Full=Protein ELYS; AltName: Full=Embryonic large molecule derived from yolk sac; AltName: Full=Protein MEL-28; AltName: Full=Putative AT-hook-containing transcription factor 1
MGAL3B038783	-1.40945	0.0453477	RecName: Full=Toll-like receptor 2; AltName: CD_antigen=CD282; Flags: Precursor
MGAL3B060137	-1.40574	0.0042394	---NA---
MGAL3B069899	-1.39686	0.0469996	RecName: Full=Cholecystokinin receptor type A; Short=CCK-A receptor; Short=CCK-AR; AltName: Full=Cholecystokinin-1 receptor; Short=CCK1-R
MGAL3B083588	-1.38741	0.0344042	partial_cds
MGAL3B072157	-1.38488	0.032197	---NA---
MGAL3B056446	-1.3811	0.0164963	RecName: Full=Dynein heavy chain, cytoplasmic; AltName: Full=Dynein heavy chain, cytosolic; Short=DYHC
MGAL3B037031	-1.37137	0.000730531	RecName: Full=Talin-1
MGAL3B072545	-1.3621	0.0119977	---NA---
MGAL3B034301	-1.34918	0.00561054	RecName: Full=Disks large homolog 4; AltName: Full=Postsynaptic density protein 95; Short=PSD-95; AltName: Full=Synapse-associated protein 90; Short=SAP-90; Short=SAP90
MGAL3B034446	-1.34593	0.018516	RecName: Full=Transcriptional coactivator YAP1; Short=Yes-associated protein 1; AltName: Full=Protein yorkie homolog; AltName: Full=Yes-associated protein YAP65 homolog
MGAL3B051968	-1.33292	0.0138483	RecName: Full=Myosin-9; AltName: Full=Cellular myosin heavy chain, type A; AltName: Full=Myosin heavy chain 9; AltName: Full=Myosin heavy chain, non-muscle IIa; AltName: Full=Non-muscle myosin heavy chain A; Short=NMMHC-A; AltName: Full=Non-muscle myosin heavy chain IIa; Short=NMMHC II-a; Short=NMMHC-IIA
MGAL3B049150	-1.32869	0.00388131	RecName: Full=Paired amphipathic helix protein Sin3a; AltName: Full=Histone deacetylase complex subunit Sin3a; AltName: Full=Transcriptional corepressor Sin3a
MGAL3B048881	-1.32571	0.0386009	RecName: Full=Chromatin-remodeling ATPase INO80
MGAL3B039432	-1.32338	0.00288468	RecName: Full=Ferric-chelate reductase 1; AltName: Full=Stromal cell-derived receptor 2; Short=SDR-2
MGAL3B031575	-1.31775	0.0290752	RecName: Full=SPARC; AltName: Full=Basement-membrane protein 40; Short=BM-40; AltName: Full=Osteonectin; Short=ON; AltName: Full=Secreted protein acidic and rich in cysteine; Flags: Precursor
MGAL3B057909	-1.31755	0.04187	RecName: Full=Transient receptor potential cation channel subfamily M member 6; AltName: Full=Channel kinase 2; AltName: Full=Melastatin-related TRP cation channel 6
MGAL3B078584	-1.31363	0.010708	---NA---
MGAL3B020267	-1.31253	0.0093278	RecName: Full=Sodium- and chloride-dependent taurine transporter; AltName: Full=Solute carrier family 6 member 6
MGAL3B054699	-1.30689	0.0277253	---NA---
MGAL3B052303	-1.30655	0.0078897	---NA---
MGAL3B052186	-1.30651	0.00279965	RecName: Full=7-dehydrocholesterol reductase; Short=7-DHC reductase; AltName: Full=Sterol Delta(7)-reductase
MGAL3B039570	-1.30448	0.00633998	RecName: Full=CDK5 and ABL1 enzyme substrate 1; AltName: Full=Interactor with CDK3 1; Short=Ik3-1
MGAL3B020491	-1.29979	0.0187066	RecName: Full=Acetyl-coenzyme A synthetase; Short=AcCoA synthetase; Short=Acs; AltName: Full=Acetate--CoA ligase; AltName: Full=Acyl-activating enzyme
MGAL3B062748	-1.29935	0.0119977	RecName: Full=Tudor domain-containing protein 5
MGAL3B056935	-1.28953	0.0382148	RecName: Full=Protein NDRG2; AltName: Full=N-myc downstream-regulated gene 2 protein
MGAL3B053172	-1.28026	0.013743	RecName: Full=Zinc finger RNA-binding protein
MGAL3B075472	-1.2776	0.0165618	---NA---
MGAL3B059006	-1.27397	0.00418827	RecName: Full=Very low-density lipoprotein receptor; Short=VLDL receptor; Short=VLDL-R; Flags: Precursor
MGAL3B078605	-1.2727	0.00137623	---NA---
MGAL3B038167	-1.27265	0.013548	RecName: Full=Laminin subunit alpha-2; AltName: Full=Laminin M chain; AltName: Full=Laminin-12 subunit alpha; AltName: Full=Laminin-2 subunit alpha; AltName: Full=Laminin-4 subunit alpha; AltName: Full=Merosin heavy chain; Flags: Precursor
MGAL3B061216	-1.27223	0.0387887	---NA---
MGAL3B059207	-1.26949	0.0136893	RecName: Full=Coagulation factor XI; Short=FXI; AltName: Full=Plasma thromboplastin antecedent; Short=PTA; Contains: RecName: Full=Coagulation factor XIa heavy chain; Contains: RecName: Full=Coagulation factor XIa light chain; Flags: Precursor
MGAL3B027869	-1.26744	0.0274041	RecName: Full=Zinc finger protein 283; AltName: Full=Zinc finger protein HZF19
MGAL3B016149	-1.2672	0.000423931	RecName: Full=A disintegrin and metalloproteinase with thrombospondin motifs 2; Short=ADAM-TS 2; Short=ADAM-TS2; Short=ADAMTS-2; AltName: Full=Procollagen I N-proteinase; Short=PC I-NP; AltName: Full=Procollagen I/II amino propeptide-processing enzyme; AltName: Full=Procollagen N-endopeptidase; Short=pNPI; Flags: Precursor
MGAL3B080243	-1.26346	0.0440916	---NA---
MGAL3B020126	-1.25896	0.0140074	---NA---
MGAL3B015357	-1.25893	0.0278444	RecName: Full=Polypeptide N-acetylgalactosaminyltransferase 1; AltName: Full=Polypeptide GalNAc transferase 1; Short=GalNAc-T1; Short=pp-GaNTase 1; AltName: Full=Protein-UDP acetylgalactosaminyltransferase 1; AltName: Full=UDP-GalNAc:polypeptide N-acetylgalactosaminyltransferase 1; Contains: RecName: Full=Polypeptide N-acetylgalactosaminyltransferase 1 soluble form
MGAL3B041375	-1.25554	0.0290752	RecName: Full=Dynein heavy chain, cytoplasmic; AltName: Full=Dynein heavy chain, cytosolic; Short=DYHC
MGAL3B039860	-1.25437	0.0239501	RecName: Full=Muscleblind-like protein 2
MGAL3B040106	-1.25374	0.0317816	RecName: Full=ADAMTS-like protein 4; Short=ADAMTSL-4; AltName: Full=Thrombospondin repeat-containing protein 1; Flags: Precursor
MGAL3B004478	-1.2498	0.0310174	---NA---
MGAL3B040680	-1.23848	0.0358189	RecName: Full=Chromatin modification-related protein eaf1; AltName: Full=Esa1-associated factor 1; AltName: Full=Vacuolar import and degradation protein 21
MGAL3B024531	-1.23544	0.000394204	RecName: Full=Collagen alpha-1(XII) chain; Flags: Precursor
MGAL3B075792	-1.2344	0.0245858	---NA---
MGAL3B076371	-1.23411	0.00553222	---NA---
MGAL3B027003	-1.23208	0.0455991	RecName: Full=DDB1- and CUL4-associated factor 10; AltName: Full=WD repeat-containing protein 32
MGAL3B014300	-1.23124	0.0158736	RecName: Full=Obscurin-like protein 1
MGAL3B067212	-1.22909	0.028272	RecName: Full=Protein phosphatase 1E; AltName: Full=Ca(2+)/calmodulin-dependent protein kinase phosphatase N; Short=CaMKP-N; AltName: Full=CaMKP-nucleus; Short=CaMKN; AltName: Full=Partner of PIX 1; AltName: Full=Partner of PIX-alpha; Short=Partner of PIXA
MGAL3B021316	-1.21246	0.00186261	RecName: Full=Serine/threonine-protein kinase 38-like; AltName: Full=NDR2 protein kinase; AltName: Full=Nuclear Dbf2-related kinase 2
MGAL3B002354	-1.20758	0.016006	RecName: Full=Activin receptor type-2B; AltName: Full=Activin receptor type IIB; Short=ACTR-IIB; Flags: Precursor
MGAL3B061005	-1.20025	0.0286884	RecName: Full=4-hydroxybutyrate coenzyme A transferase
MGAL3B079871	-1.19736	0.0392341	---NA---
MGAL3B028330	-1.19167	0.00364106	RecName: Full=PTB domain-containing engulfment adapter protein 1; AltName: Full=Cell death protein 6 homolog; AltName: Full=PTB domain adapter protein CED-6; AltName: Full=Protein GULP
MGAL3B001018	-1.19126	0.00162479	RecName: Full=FERM, ARHGEF and pleckstrin domain-containing protein 1; AltName: Full=FERM, RhoGEF and pleckstrin domain-containing protein 1
MGAL3B067228	-1.18965	0.0262694	RecName: Full=Rab11 family-interacting protein 3; Short=FIP3-Rab11; Short=Rab11-FIP3
MGAL3B070682	-1.18952	0.00219882	RecName: Full=Ras-related protein Rab-13; Flags: Precursor
MGAL3B078452	-1.18781	0.00295231	---NA---
MGAL3B075926	-1.18696	0.0476409	---NA---
MGAL3B038653	-1.18496	0.0137026	RecName: Full=Zinc metalloproteinase dpy-31; AltName: Full=Nematode astacin 35; AltName: Full=Procollagen C-proteinase; Flags: Precursor
MGAL3B053523	-1.18295	0.0107131	RecName: Full=Neurotrypsin; AltName: Full=Serine protease 12; Flags: Precursor
MGAL3B039835	-1.17384	0.0218361	---NA---
MGAL3B060361	-1.15071	0.0214138	RecName: Full=Multiple epidermal growth factor-like domains protein 6; Short=Multiple EGF-like domains protein 6; AltName: Full=Epidermal growth factor-like protein 3; Short=EGF-like protein 3; Flags: Precursor
MGAL3B070286	-1.14878	0.011102	RecName: Full=ATP-dependent RNA helicase dhx8; AltName: Full=DEAH box protein 8
MGAL3B012096	-1.14574	0.0110818	---NA---
MGAL3B078772	-1.13113	0.0104509	partial_cds
MGAL3B050588	-1.1243	0.0359822	RecName: Full=Aquaporin-3; Short=AQP-3; AltName: Full=Aquaglyceroporin-3
MGAL3B003565	-1.11949	0.0219692	RecName: Full=Serine/threonine-protein phosphatase 6 regulatory ankyrin repeat subunit C; Short=PP6-ARS-C; Short=Serine/threonine-protein phosphatase 6 regulatory subunit ARS-C
MGAL3B022458	-1.11924	0.0426478	RecName: Full=Phosphoenolpyruvate carboxykinase, cytosolic [GTP]; Short=PEPCK-C
MGAL3B037157	-1.11812	0.00494277	RecName: Full=Dachshund homolog 1; Short=Dach1
MGAL3B058778	-1.11601	0.0359748	RecName: Full=Small nuclear ribonucleoprotein E; Short=snRNP-E; AltName: Full=Sm protein E; Short=Sm-E; Short=SmE
MGAL3B073655	-1.11245	0.0115432	---NA---
MGAL3B024066	-1.10583	0.0472624	RecName: Full=Ribosomal RNA processing protein 1 homolog B; AltName: Full=RRP1-like protein B
MGAL3B074939	-1.10379	0.00489152	---NA---
MGAL3B043916	-1.10341	0.0110898	RecName: Full=Protein eyes shut homolog; AltName: Full=Epidermal growth factor-like protein 10; Short=EGF-like protein 10; AltName: Full=Epidermal growth factor-like protein 11; Short=EGF-like protein 11; AltName: Full=Protein spacemaker homolog; Flags: Precursor
MGAL3B076413	-1.10123	0.0202086	---NA---
MGAL3B011203	-1.09827	0.0165618	RecName: Full=Galectin-2; Short=Gal-2; AltName: Full=Beta-galactoside-binding lectin L-14-II; AltName: Full=HL14; AltName: Full=Lactose-binding lectin 2; AltName: Full=S-Lac lectin 2
MGAL3B034114	-1.09416	0.0106338	RecName: Full=Histone-lysine N-methyltransferase SETD1B; AltName: Full=SET domain-containing protein 1B
MGAL3B012194	-1.09368	0.011036	RecName: Full=BTB/POZ domain-containing protein 3
MGAL3B019514	-1.08897	0.0201456	RecName: Full=Mitogen-activated protein kinase 12; Short=MAP kinase 12; Short=MAPK 12; AltName: Full=Extracellular signal-regulated kinase 6; Short=ERK-6; AltName: Full=Mitogen-activated protein kinase p38 gamma; Short=MAP kinase p38 gamma; AltName: Full=Stress-activated protein kinase 3
MGAL3B003156	-1.0828	0.0137063	RecName: Full=Alpha-actinin-1; AltName: Full=Alpha-actinin cytoskeletal isoform; AltName: Full=F-actin cross-linking protein; AltName: Full=Non-muscle alpha-actinin-1
MGAL3B035786	-1.08206	0.00644067	RecName: Full=Constitutive coactivator of PPAR-gamma-like protein 1; AltName: Full=Oxidative stress-associated Src activator; AltName: Full=Protein FAM120A
MGAL3B075247	-1.07923	0.0255696	---NA---
MGAL3B024466	-1.07879	0.0115312	RecName: Full=1-phosphatidylinositol 4,5-bisphosphate phosphodiesterase delta-1; AltName: Full=Phosphoinositide phospholipase C-delta-1; AltName: Full=Phospholipase C-III; Short=PLC-III; AltName: Full=Phospholipase C-delta-1; Short=PLC-delta-1
MGAL3B002448	-1.07787	0.00343712	RecName: Full=Cubilin; AltName: Full=Intrinsic factor-cobalamin receptor; Flags: Precursor
MGAL3B024057	-1.07725	0.028272	RecName: Full=C-terminal-binding protein 2; Short=CtBP2
MGAL3B035145	-1.07224	0.00250436	RecName: Full=Neurogenic locus notch homolog protein 1; Short=Notch 1; Contains: RecName: Full=Notch 1 extracellular truncation; Short=NEXT; Contains: RecName: Full=Notch 1 intracellular domain; Short=NICD; Flags: Precursor
MGAL3B005773	-1.06115	0.0387289	RecName: Full=Selenoprotein P; Short=SeP; Flags: Precursor
MGAL3B066292	-1.04225	0.0375383	RecName: Full=Zona pellucida sperm-binding protein 4; AltName: Full=Zona pellucida glycoprotein 4; Short=Zp-4; AltName: Full=Zona pellucida protein B; Contains: RecName: Full=Processed zona pellucida sperm-binding protein 4; Flags: Precursor
MGAL3B058897	-1.04223	0.00628658	RecName: Full=WW domain-containing oxidoreductase
MGAL3B079372	-1.03965	0.0450436	partial_cds
MGAL3B014473	-1.03827	0.0395826	RecName: Full=RNA 5'-monophosphate methyltransferase; AltName: Full=BCDIN3 domain-containing protein
MGAL3B006366	-1.03715	0.0207733	RecName: Full=Receptor-type tyrosine-protein phosphatase F; AltName: Full=Leukocyte common antigen related; Short=LAR; Flags: Precursor
MGAL3B005735	-1.02736	0.0421171	---NA---
MGAL3B040492	-1.0261	0.0495061	---NA---
MGAL3B074642	-1.02307	0.0266191	---NA---
MGAL3B016997	-1.01622	0.0306653	---NA---
MGAL3B025099	-1.0129	0.0272056	RecName: Full=Bromodomain adjacent to zinc finger domain protein 2A; AltName: Full=Transcription termination factor I-interacting protein 5; Short=TTF-I-interacting protein 5; Short=Tip5
MGAL3B042673	-1.01013	0.0116363	RecName: Full=La-related protein 1; AltName: Full=La ribonucleoprotein domain family member 1
MGAL3B053381	1.00275	0.0352902	RecName: Full=Heat shock protein HSP 90-alpha
MGAL3B072700	1.01021	0.0362621	RecName: Full=Signal recognition particle receptor FtsY; Short=SRP receptor
MGAL3B000740	1.02777	0.0472086	RecName: Full=60S ribosomal protein L27a
MGAL3B034966	1.03387	0.0271319	---NA---
MGAL3B038717	1.03738	0.0327966	RecName: Full=Proto-oncogene c-Rel; AltName: Full=p68
MGAL3B038341	1.03865	0.032302	---NA---
MGAL3B053016	1.04281	0.0195364	RecName: Full=Zinc finger protein 227
MGAL3B045365	1.04308	0.0128717	RecName: Full=Ankyrin-3; Short=ANK-3; AltName: Full=Ankyrin-G
MGAL3B022272	1.04762	0.0316698	RecName: Full=3-hydroxy-3-methylglutaryl-coenzyme A reductase; Short=HMG-CoA reductase
MGAL3B070436	1.05163	0.0058384	RecName: Full=ETS homologous factor; AltName: Full=ETS domain-containing transcription factor
MGAL3B034169	1.05626	0.0346203	RecName: Full=Transcription factor E2F8; Short=E2F-8
MGAL3B025466	1.05833	0.0335772	RecName: Full=Cathepsin K; Flags: Precursor
MGAL3B038933	1.0605	0.0431853	RecName: Full=Sulfotransferase 1A1; Short=ST1A1; AltName: Full=Aryl sulfotransferase; AltName: Full=Phenol sulfotransferase; AltName: Full=Phenol-sulfating phenol sulfotransferase; Short=P-PST
MGAL3B070632	1.06063	0.0256463	---NA---
MGAL3B018210	1.06274	0.00279206	RecName: Full=Putative ubiquitin thioesterase 232R
MGAL3B055510	1.07275	0.00922914	RecName: Full=Tubulin alpha-1B chain; AltName: Full=Alpha-tubulin ubiquitous; AltName: Full=Tubulin K-alpha-1; AltName: Full=Tubulin alpha-ubiquitous chain; Contains: RecName: Full=Detyrosinated tubulin alpha-1B chain
MGAL3B006302	1.07758	0.0288977	RecName: Full=NADH dehydrogenase [ubiquinone] iron-sulfur protein 2, mitochondrial; AltName: Full=Complex I-49kD; Short=CI-49kD; AltName: Full=NADH-ubiquinone oxidoreductase 49 kDa subunit; Flags: Precursor
MGAL3B079934	1.07836	0.0164771	---NA---
MGAL3B010369	1.0816	0.0374258	RecName: Full=Charged multivesicular body protein 3; AltName: Full=Chromatin-modifying protein 3; AltName: Full=Vacuolar protein sorting-associated protein 24
MGAL3B065969	1.0831	0.00159622	RecName: Full=60S ribosomal protein L26
MGAL3B018566	1.08426	0.00389642	RecName: Full=Oligo-1,6-glucosidase; AltName: Full=Dextrin 6-alpha-D-glucanohydrolase; AltName: Full=Oligosaccharide alpha-1,6-glucosidase; AltName: Full=Sucrase-isomaltase; Short=Isomaltase
MGAL3B062298	1.08524	0.0294975	RecName: Full=Kelch domain-containing protein 10
MGAL3B047480	1.09425	0.0300572	RecName: Full=Placenta-specific gene 8 protein
MGAL3B042400	1.11653	0.0436844	RecName: Full=NADH dehydrogenase [ubiquinone] iron-sulfur protein 3, mitochondrial; AltName: Full=Complex I-30kD; Short=CI-30kD; AltName: Full=NADH-ubiquinone oxidoreductase 30 kDa subunit; Flags: Precursor
MGAL3B035087	1.1222	0.00366162	RecName: Full=Rhomboid-like protein 14, mitochondrial; Short=AtRBL14; Flags: Precursor
MGAL3B008740	1.12244	0.024235	RecName: Full=Eukaryotic peptide chain release factor subunit 1; Short=Eukaryotic release factor 1; Short=eRF1
MGAL3B081428	1.14028	0.0476616	---NA---
MGAL3B064348	1.14729	0.00241785	RecName: Full=Apoptosis regulator Bcl-2
MGAL3B011694	1.14837	0.046642	RecName: Full=Chaperone protein DnaK; AltName: Full=HSP70; AltName: Full=Heat shock 70 kDa protein; AltName: Full=Heat shock protein 70
MGAL3B068028	1.14987	0.0199833	---NA---
MGAL3B025258	1.15168	0.0279554	---NA---
MGAL3B068690	1.15349	0.0391795	RecName: Full=Solute carrier family 23 member 2; AltName: Full=Na(+)/L-ascorbic acid transporter 2; AltName: Full=Sodium-dependent vitamin C transporter 2
MGAL3B007268	1.16209	0.0250427	RecName: Full=ATP-dependent translocase ABCB1; AltName: Full=ATP-binding cassette sub-family B member 1; AltName: Full=Multidrug resistance protein 1; AltName: Full=P-glycoprotein 1; AltName: Full=Phospholipid transporter ABCB1; AltName: CD_antigen=CD243
MGAL3B032767	1.16965	0.0493255	RecName: Full=E3 SUMO-protein ligase RanBP2; AltName: Full=358 kDa nucleoporin; AltName: Full=Nuclear pore complex protein Nup358; AltName: Full=Nucleoporin Nup358; AltName: Full=Ran-binding protein 2; Short=RanBP2; AltName: Full=p270
MGAL3B037395	1.17199	0.0495437	RecName: Full=ATP-dependent RNA helicase eIF4A; AltName: Full=Eukaryotic initiation factor 4A; Short=eIF-4A; AltName: Full=Translation initiation factor 1
MGAL3B000604	1.17876	0.0336086	RecName: Full=Ras-specific guanine nucleotide-releasing factor 2; Short=Ras-GRF2; AltName: Full=Ras guanine nucleotide exchange factor 2
MGAL3B031675	1.17982	0.0155702	RecName: Full=Choline transporter-like protein 2; AltName: Full=Solute carrier family 44 member 2
MGAL3B008348	1.18324	0.0108985	RecName: Full=Interferon regulatory factor 1; Short=IRF-1
MGAL3B069191	1.19174	0.0242333	---NA---
MGAL3B081866	1.19419	0.0369292	---NA---
MGAL3B008796	1.19612	0.048319	RecName: Full=Xanthine dehydrogenase/oxidase; Includes: RecName: Full=Xanthine dehydrogenase; Short=XD; Includes: RecName: Full=Xanthine oxidase; Short=XO; AltName: Full=Xanthine oxidoreductase; Short=XOR
MGAL3B024528	1.20829	0.0273247	RecName: Full=CD63 antigen; AltName: CD_antigen=CD63
MGAL3B052746	1.21017	0.033053	RecName: Full=Glutaminyl-peptide cyclotransferase; AltName: Full=Glutaminyl cyclase; Short=QC; AltName: Full=Glutaminyl-tRNA cyclotransferase; Flags: Precursor
MGAL3B048220	1.21293	0.0100973	RecName: Full=60S ribosomal protein L22
MGAL3B022794	1.21331	0.0103319	RecName: Full=Baculoviral IAP repeat-containing protein 8; AltName: Full=Inhibitor of apoptosis-like protein 2; Short=IAP-like protein 2; Short=ILP-2
MGAL3B033448	1.2295	0.00817296	RecName: Full=40S ribosomal protein S19
MGAL3B078779	1.23163	0.0362443	---NA---
MGAL3B057122	1.23336	0.0222575	---NA---
MGAL3B010208	1.24448	0.0159264	---NA---
MGAL3B039821	1.25295	0.0104741	RecName: Full=Gamma-interferon-inducible lysosomal thiol reductase; AltName: Full=Gamma-interferon-inducible protein IP-30; Flags: Precursor
MGAL3B000768	1.25986	0.0487377	RecName: Full=60 kDa SS-A/Ro ribonucleoprotein; Short=60 kDa Ro protein; Short=60 kDa ribonucleoprotein Ro; Short=Ro60; Short=RoRNP; AltName: Full=TROVE domain family member 2
MGAL3B033061	1.27317	0.0247517	RecName: Full=Cystatin-B; AltName: Full=Stefin-B
MGAL3B031691	1.27414	0.0302651	RecName: Full=Serine/threonine-protein phosphatase 6 regulatory ankyrin repeat subunit B; Short=PP6-ARS-B; Short=Serine/threonine-protein phosphatase 6 regulatory subunit ARS-B; AltName: Full=Ankyrin repeat domain-containing protein 44
MGAL3B037150	1.28148	0.0142932	RecName: Full=Profilin
MGAL3B007873	1.28567	0.0399694	RecName: Full=Baculoviral IAP repeat-containing protein 8; AltName: Full=Inhibitor of apoptosis-like protein 2; Short=IAP-like protein 2; Short=ILP-2
MGAL3B077774	1.28996	0.0212016	---NA---
MGAL3B007079	1.29044	0.000247876	RecName: Full=Endoplasmic reticulum chaperone BiP; AltName: Full=78 kDa glucose-regulated protein; Short=GRP-78; AltName: Full=Binding-immunoglobulin protein; Short=BiP; AltName: Full=Heat shock protein 70 family protein 5; Short=HSP70 family protein 5; AltName: Full=Heat shock protein family A member 5; AltName: Full=Immunoglobulin heavy chain-binding protein; Flags: Precursor
MGAL3B058952	1.29355	0.0272882	---NA---
MGAL3B042730	1.29407	0.0469314	RecName: Full=MORN repeat-containing protein 4
MGAL3B007162	1.2972	0.0386009	---NA---
MGAL3B054919	1.2973	0.00877696	---NA---
MGAL3B001022	1.29945	0.00874899	---NA---
MGAL3B076867	1.31288	0.0141291	---NA---
MGAL3B037069	1.31782	0.0267201	RecName: Full=Tetraspanin-4; Short=Tspan-4; AltName: Full=Transmembrane 4 superfamily member 7
MGAL3B033232	1.32858	0.0307553	RecName: Full=Gelsolin; AltName: Full=Actin-depolymerizing factor; Short=ADF; AltName: Full=Brevin; Flags: Precursor
MGAL3B042449	1.32886	0.0363497	RecName: Full=Selenoprotein N; Short=SelN; Flags: Precursor
MGAL3B000578	1.34315	0.0423999	RecName: Full=CDC42 small effector protein 1
MGAL3B072699	1.34317	0.0323706	RecName: Full=Upstream stimulatory factor 2; AltName: Full=Major late transcription factor 2; AltName: Full=Upstream transcription factor 2
MGAL3B040857	1.34627	0.00253631	RecName: Full=Oligo-1,6-glucosidase; AltName: Full=Dextrin 6-alpha-D-glucanohydrolase; AltName: Full=Oligosaccharide alpha-1,6-glucosidase; AltName: Full=Sucrase-isomaltase; Short=Isomaltase
MGAL3B061142	1.34641	0.0174768	---NA---
MGAL3B053819	1.34812	0.0206748	---NA---
MGAL3B062488	1.35228	0.0203381	---NA---
MGAL3B021236	1.35555	0.0468659	---NA---
MGAL3B060988	1.35941	0.0124854	---NA---
MGAL3B068298	1.36004	0.0109791	RecName: Full=Krueppel-like factor 2; AltName: Full=Lung krueppel-like factor
MGAL3B030719	1.36203	0.00631876	RecName: Full=Chaperone protein DnaK; AltName: Full=HSP70; AltName: Full=Heat shock 70 kDa protein; AltName: Full=Heat shock protein 70
MGAL3B002095	1.3621	2.43196e-05	RecName: Full=Tyrosine-protein phosphatase corkscrew
MGAL3B048283	1.36722	0.00682412	RecName: Full=TNFAIP3-interacting protein 1; AltName: Full=A20-binding inhibitor of NF-kappa-B activation 1; Short=ABIN; Short=ABIN-1; AltName: Full=Nef-associated factor 1; Short=Naf1; AltName: Full=Virion-associated nuclear shuttling protein; Short=VAN; Short=mVAN
MGAL3B024083	1.373	0.00538709	RecName: Full=Cell division control protein 42 homolog; Flags: Precursor
MGAL3B029283	1.37788	0.00561983	RecName: Full=Myocyte-specific enhancer factor 2A
MGAL3B072530	1.37791	0.0386009	RecName: Full=Arginine kinase; Short=AK
MGAL3B026146	1.3799	0.00040172	RecName: Full=Ankyrin-3; Short=ANK-3; AltName: Full=Ankyrin-G
MGAL3B060770	1.38082	0.00078658	RecName: Full=Rho GTPase-activating protein 7; AltName: Full=Deleted in liver cancer 1 protein homolog; Short=DLC-1; AltName: Full=Rho-type GTPase-activating protein 7; AltName: Full=START domain-containing protein 12; Short=StARD12; AltName: Full=StAR-related lipid transfer protein 12
MGAL3B039360	1.38187	0.0107006	RecName: Full=Autophagy-related protein 8; AltName: Full=Autophagy-related ubiquitin-like modifier ATG8; Flags: Precursor
MGAL3B019546	1.38253	0.0333954	RecName: Full=GTPase-activating Rap/Ran-GAP domain-like protein 3
MGAL3B015035	1.38677	0.000632835	---NA---
MGAL3B017082	1.3872	0.0336721	RecName: Full=Baculoviral IAP repeat-containing protein 8; AltName: Full=Inhibitor of apoptosis-like protein 2; Short=IAP-like protein 2; Short=ILP-2
MGAL3B037799	1.38768	0.00603679	RecName: Full=Chaperone protein DnaK; AltName: Full=HSP70; AltName: Full=Heat shock 70 kDa protein; AltName: Full=Heat shock protein 70
MGAL3B059524	1.38949	0.00972015	RecName: Full=Chaperone protein DnaJ
MGAL3B054162	1.38978	0.0254795	RecName: Full=E3 ubiquitin-protein ligase TRIM33; AltName: Full=Ectodermin; AltName: Full=RING-type E3 ubiquitin transferase TRIM33; AltName: Full=Transcription intermediary factor 1-gamma; Short=TIF1-gamma; AltName: Full=Tripartite motif-containing protein 33
MGAL3B065437	1.39057	0.0117685	---NA---
MGAL3B027801	1.39061	0.00787074	---NA---
MGAL3B074169	1.39085	0.0201285	---NA---
MGAL3B003082	1.39227	0.0372653	RecName: Full=Cholecystokinin receptor type A; Short=CCK-A receptor; Short=CCK-AR; AltName: Full=Cholecystokinin-1 receptor; Short=CCK1-R
MGAL3B079078	1.39385	0.0456553	---NA---
MGAL3B028536	1.4086	0.00266854	---NA---
MGAL3B014020	1.40905	0.0178811	RecName: Full=Circularly permutated Ras protein 1; Short=DdiCPRas1
MGAL3B075330	1.41072	1.02671e-05	---NA---
MGAL3B030233	1.41366	0.00158261	RecName: Full=60S ribosomal protein L34
MGAL3B066710	1.41431	0.0423999	RecName: Full=TNF receptor-associated factor 6; AltName: Full=E3 ubiquitin-protein ligase TRAF6; AltName: Full=RING-type E3 ubiquitin transferase TRAF6
MGAL3B078787	1.41969	0.00303697	---NA---
MGAL3B012339	1.42163	0.00466424	---NA---
MGAL3B034513	1.42381	0.033166	---NA---
MGAL3B058508	1.42813	0.02396	RecName: Full=Transcription intermediary factor 1-beta; Short=TIF1-beta; AltName: Full=E3 SUMO-protein ligase TRIM28; AltName: Full=KRAB-associated protein 1; Short=KAP-1; AltName: Full=KRAB-interacting protein 1; Short=KRIP-1; AltName: Full=Nuclear corepressor KAP-1; AltName: Full=RING finger protein 96; AltName: Full=RING-type E3 ubiquitin transferase TIF1-beta; AltName: Full=Tripartite motif-c…
MGAL3B082345	1.4374	0.0146244	---NA---
MGAL3B001576	1.43924	0.0408668	RecName: Full=Putative apoptosis inhibitor ORF87
MGAL3B063177	1.44	0.0203475	RecName: Full=ATP-binding cassette sub-family A member 2; AltName: Full=ATP-binding cassette transporter 2; Short=ATP-binding cassette 2
MGAL3B067806	1.4443	0.0165505	RecName: Full=Transcription factor NF-E2 45 kDa subunit; AltName: Full=Leucine zipper protein NF-E2; AltName: Full=Nuclear factor, erythroid-derived 2 45 kDa subunit; AltName: Full=p45 NF-E2
MGAL3B049998	1.44778	0.00368016	RecName: Full=Cyclin-dependent kinase inhibitor 1B; AltName: Full=Cyclin-dependent kinase inhibitor p27; AltName: Full=p27Kip1
MGAL3B052316	1.44909	0.0016636	RecName: Full=Induced myeloid leukemia cell differentiation protein Mcl-1 homolog
MGAL3B042819	1.44998	0.0255009	---NA---
MGAL3B004511	1.45271	0.00909058	RecName: Full=Ankyrin-3; Short=ANK-3; AltName: Full=Ankyrin-G
MGAL3B069179	1.45399	0.010708	---NA---
MGAL3B047133	1.4576	0.0238948	RecName: Full=Elongation factor 1-alpha; Short=EF-1-alpha; AltName: Full=Elongation factor Tu; Short=EF-Tu
MGAL3B002485	1.45811	0.0280761	RecName: Full=Caspase-3; Short=CASP-3; Contains: RecName: Full=Caspase-3 subunit p17; Contains: RecName: Full=Caspase-3 subunit p12; Flags: Precursor
MGAL3B023942	1.46089	0.00358133	RecName: Full=Folliculin-interacting protein 1
MGAL3B029144	1.46156	0.0110288	RecName: Full=Probable translation initiation factor IF-2
MGAL3B030477	1.46158	0.0294686	RecName: Full=TP53-regulated inhibitor of apoptosis 1; AltName: Full=Protein 15E1.1; AltName: Full=WF-1; AltName: Full=p53-inducible cell-survival factor; Short=p53CSV
MGAL3B052196	1.4616	0.0132684	---NA---
MGAL3B016712	1.46238	0.0249032	---NA---
MGAL3B032265	1.46869	0.048319	RecName: Full=Fibrinogen C domain-containing protein 1
MGAL3B045885	1.47158	0.00119795	RecName: Full=Multiple epidermal growth factor-like domains protein 10; Short=Multiple EGF-like domains protein 10; Flags: Precursor
MGAL3B066538	1.47404	0.00115248	---NA---
MGAL3B024109	1.47868	0.000978399	RecName: Full=Aggrecan core protein; AltName: Full=Cartilage-specific proteoglycan core protein; Short=CSPCP; Flags: Precursor
MGAL3B066478	1.47884	0.000678868	RecName: Full=Cytochrome c oxidase subunit 5A, mitochondrial; AltName: Full=Cytochrome c oxidase polypeptide Va; Flags: Precursor
MGAL3B000474	1.48053	0.00260552	RecName: Full=Lecithin retinol acyltransferase; AltName: Full=Phosphatidylcholine--retinol O-acyltransferase
MGAL3B047042	1.48072	0.0147439	RecName: Full=Protein SSUH2 homolog; AltName: Full=Protein ssu-2 homolog
MGAL3B060564	1.48235	0.00220009	---NA---
MGAL3B067030	1.48307	0.000201523	RecName: Full=TNF receptor-associated factor 6; AltName: Full=E3 ubiquitin-protein ligase TRAF6; AltName: Full=RING-type E3 ubiquitin transferase TRAF6
MGAL3B050334	1.48741	0.00706255	RecName: Full=Regulator of G-protein signaling 12; Short=RGS12
MGAL3B048182	1.49475	0.043939	RecName: Full=Voltage-dependent calcium channel subunit alpha-2/delta-1; AltName: Full=Voltage-gated calcium channel subunit alpha-2/delta-1; Contains: RecName: Full=Voltage-dependent calcium channel subunit alpha-2-1; Contains: RecName: Full=Voltage-dependent calcium channel subunit delta-1; Flags: Precursor
MGAL3B052315	1.49638	0.035723	---NA---
MGAL3B071111	1.49656	0.0438702	---NA---
MGAL3B073231	1.49745	0.00864711	---NA---
MGAL3B071151	1.5038	0.0192188	RecName: Full=Leukocyte receptor cluster member 1 homolog
MGAL3B016282	1.50495	0.0464484	RecName: Full=Leucine aminopeptidase 2; AltName: Full=Epoxide hydrolase; AltName: Full=Leukotriene A-4 hydrolase homolog; Short=LTA-4 hydrolase
MGAL3B031759	1.50836	0.000829451	RecName: Full=Ras-related C3 botulinum toxin substrate 1; AltName: Full=p21-Rac1; Flags: Precursor
MGAL3B020529	1.50935	0.03437	RecName: Full=Cathepsin L1; AltName: Full=Cathepsin L; Contains: RecName: Full=Cathepsin L1 heavy chain; Contains: RecName: Full=Cathepsin L1 light chain; Flags: Precursor
MGAL3B001691	1.50996	0.0346094	RecName: Full=SIN3-HDAC complex-associated factor; AltName: Full=Protein FAM60A; AltName: Full=Tera protein homolog
MGAL3B011674	1.51145	0.0160424	RecName: Full=FAD synthase; AltName: Full=FAD pyrophosphorylase; AltName: Full=FMN adenylyltransferase; AltName: Full=Flavin adenine dinucleotide synthase; Includes: RecName: Full=Molybdenum cofactor biosynthesis protein-like region; Includes: RecName: Full=FAD synthase region
MGAL3B078401	1.51735	0.00909058	---NA---
MGAL3B022309	1.51868	0.0132401	RecName: Full=Transcription initiation protein SPT3 homolog; AltName: Full=SPT3-like protein
MGAL3B029878	1.51906	0.025992	RecName: Full=Baculoviral IAP repeat-containing protein 8; AltName: Full=Inhibitor of apoptosis-like protein 2; Short=IAP-like protein 2; Short=ILP-2
MGAL3B077039	1.52147	0.0486867	---NA---
MGAL3B001703	1.52478	0.00347711	---NA---
MGAL3B077909	1.52665	0.0493708	---NA---
MGAL3B059877	1.5281	0.01493	RecName: Full=Transcriptional repressor CTCF; AltName: Full=11-zinc finger protein; AltName: Full=CCCTC-binding factor; AltName: Full=CTCFL paralog
MGAL3B003158	1.52816	0.032302	RecName: Full=Three prime repair exonuclease 2; AltName: Full=3'-5' exonuclease TREX2
MGAL3B010778	1.52911	0.0201456	---NA---
MGAL3B002111	1.52915	0.0161592	RecName: Full=Thiamine biosynthesis multifunctional protein ThiED; Includes: RecName: Full=Thiamine-phosphate synthase; Short=TMP-PPase; Short=TP synthase; Short=TPS; AltName: Full=Thiamine-phosphate pyrophosphorylase; Short=TMP pyrophosphorylase; Includes: RecName: Full=Hydroxymethylpyrimidine/phosphomethylpyrimidine kinase; AltName: Full=Hydroxymethylpyrimidine kinase; Short=HMP kinase; AltName…
MGAL3B010754	1.53041	0.00522832	RecName: Full=Regulator of G-protein signaling 17; Short=RGS17
MGAL3B062322	1.54188	0.0422073	---NA---
MGAL3B010212	1.54298	0.000754112	RecName: Full=NFX1-type zinc finger-containing protein 1
MGAL3B082582	1.54573	3.97982e-05	---NA---
MGAL3B079396	1.55576	0.0265336	---NA---
MGAL3B002358	1.55777	0.0175673	RecName: Full=Acyl-CoA desaturase; AltName: Full=Delta(9)-desaturase; Short=Delta-9 desaturase; AltName: Full=Fatty acid desaturase; AltName: Full=Stearoyl-CoA desaturase
MGAL3B017257	1.55791	0.00466424	---NA---
MGAL3B002462	1.55971	0.0396696	RecName: Full=Prostaglandin E2 receptor EP4 subtype; Short=PGE receptor EP4 subtype; Short=PGE2 receptor EP4 subtype; AltName: Full=Prostanoid EP4 receptor
MGAL3B075495	1.56348	0.00666977	---NA---
MGAL3B000655	1.56618	0.00231741	RecName: Full=Mitochondrial ubiquitin ligase activator of NFKB 1; AltName: Full=E3 ubiquitin-protein ligase MUL1; AltName: Full=RING-type E3 ubiquitin transferase NFKB 1
MGAL3B060397	1.56841	0.00569252	RecName: Full=Switch-associated protein 70; Short=SWAP-70
MGAL3B050677	1.56973	0.000791979	RecName: Full=DnaJ homolog subfamily A member 1; Flags: Precursor
MGAL3B040403	1.57454	0.000750197	RecName: Full=Steroid 17-alpha-hydroxylase/17,20 lyase; AltName: Full=17-alpha-hydroxyprogesterone aldolase; AltName: Full=CYPXVII; AltName: Full=Cytochrome P450 17A1; AltName: Full=Cytochrome P450-C17; Short=Cytochrome P450c17
MGAL3B026226	1.57596	0.00294258	RecName: Full=Oxidative stress-responsive serine-rich protein 1; AltName: Full=Oxidative stress-responsive protein 1; AltName: Full=Peroxide-inducible transcript 1 protein
MGAL3B066384	1.57709	0.0116363	RecName: Full=Polyubiquitin; Contains: RecName: Full=Ubiquitin; Flags: Precursor
MGAL3B045157	1.57994	0.00033169	RecName: Full=Protein odd-skipped-related 2
MGAL3B060396	1.5834	0.00603802	RecName: Full=Switch-associated protein 70; Short=SWAP-70
MGAL3B019154	1.58432	0.0201456	RecName: Full=Phospholipase B-like 1; AltName: Full=LAMA-like protein 1; AltName: Full=Lamina ancestor homolog 1; AltName: Full=Phospholipase B domain-containing protein 1; Contains: RecName: Full=Phospholipase B-like 1 chain A; Contains: RecName: Full=Phospholipase B-like 1 chain B; Contains: RecName: Full=Phospholipase B-like 1 chain C; Flags: Precursor
MGAL3B048800	1.58465	0.0176625	RecName: Full=Spartin
MGAL3B065961	1.58655	0.0413566	---NA---
MGAL3B014135	1.58956	0.0212467	RecName: Full=Medium-chain specific acyl-CoA dehydrogenase, mitochondrial; Short=MCAD; Flags: Precursor
MGAL3B035216	1.59111	0.00145192	---NA---
MGAL3B034336	1.59952	0.00148068	RecName: Full=Calcium/calmodulin-dependent protein kinase kinase 2; Short=CaM-KK 2; Short=CaM-kinase kinase 2; Short=CaMKK 2; AltName: Full=Calcium/calmodulin-dependent protein kinase kinase beta; Short=CaM-KK beta; Short=CaM-kinase kinase beta; Short=CaMKK beta
MGAL3B063250	1.59955	0.0453906	RecName: Full=von Willebrand factor A domain-containing protein 5A; AltName: Full=Loss of heterozygosity 11 chromosomal region 2 gene A protein homolog; AltName: Full=Mast cell surface antigen 1; Short=Masa-1
MGAL3B012543	1.60623	0.0216399	---NA---
MGAL3B056048	1.61069	0.00514242	RecName: Full=Early growth response protein 1; Short=EGR-1; AltName: Full=Nerve growth factor-induced protein A; Short=NGFI-A; AltName: Full=Transcription factor Zif268; AltName: Full=Zinc finger protein Krox-24
MGAL3B078662	1.61417	0.026398	---NA---
MGAL3B027926	1.61478	0.00380305	RecName: Full=Sorting nexin-11
MGAL3B050460	1.61607	0.0316174	---NA---
MGAL3B014637	1.61897	0.0266191	RecName: Full=Mitochondrial potassium channel ATP-binding subunit; AltName: Full=ATP-binding cassette sub-family B member 8, mitochondrial; Short=ABCB8; AltName: Full=Mitochondrial sulfonylurea-receptor; Short=MITOSUR; Flags: Precursor
MGAL3B046193	1.62284	0.0281873	---NA---
MGAL3B077551	1.62463	0.023682	---NA---
MGAL3B074727	1.62995	0.0165618	---NA---
MGAL3B072207	1.63061	0.000814296	RecName: Full=Multiple epidermal growth factor-like domains protein 10; Short=Multiple EGF-like domains protein 10; Flags: Precursor
MGAL3B022602	1.63071	0.0429143	---NA---
MGAL3B081168	1.63168	0.00319591	---NA---
MGAL3B073089	1.63368	0.000166156	RecName: Full=Growth hormone secretagogue receptor type 1; Short=GHS-R; AltName: Full=GH-releasing peptide receptor; Short=GHRP; AltName: Full=Ghrelin receptor
MGAL3B048960	1.63613	1.27732e-06	RecName: Full=Calcium homeostasis endoplasmic reticulum protein; AltName: Full=SR-related CTD-associated factor 6
MGAL3B036979	1.63748	0.00139765	---NA---
MGAL3B072514	1.64	0.0147287	RecName: Full=Protein SSUH2 homolog; AltName: Full=Protein ssu-2 homolog
MGAL3B022797	1.64012	0.0317707	RecName: Full=Baculoviral IAP repeat-containing protein 8; AltName: Full=Inhibitor of apoptosis-like protein 2; Short=IAP-like protein 2; Short=ILP-2
MGAL3B027861	1.64669	0.0081334	RecName: Full=Histone-lysine N-methyltransferase, H3 lysine-79 specific; AltName: Full=Histone H3-K79 methyltransferase; Short=H3-K79-HMTase
MGAL3B005766	1.64843	0.0295155	RecName: Full=Hairy/enhancer-of-split related with YRPW motif protein 1
MGAL3B023684	1.64961	0.000666046	---NA---
MGAL3B007746	1.65564	0.00353255	RecName: Full=Leucine aminopeptidase 2; AltName: Full=Epoxide hydrolase; AltName: Full=Leukotriene A-4 hydrolase homolog; Short=LTA-4 hydrolase
MGAL3B079128	1.6599	0.00107527	---NA---
MGAL3B026516	1.6611	0.0169385	RecName: Full=Excitatory amino acid transporter 3; AltName: Full=Excitatory amino-acid carrier 1; AltName: Full=Sodium-dependent glutamate/aspartate transporter 3; AltName: Full=Solute carrier family 1 member 1
MGAL3B013515	1.66283	0.0167869	RecName: Full=60S acidic ribosomal protein P0; AltName: Full=60S ribosomal protein L10E
MGAL3B077114	1.66528	0.0417273	---NA---
MGAL3B014464	1.66809	0.0287489	RecName: Full=BTB/POZ domain-containing protein 9
MGAL3B057514	1.66918	0.00308413	RecName: Full=Hercynine oxygenase; AltName: Full=Gamma-glutamyl hercynylcysteine S-oxide synthase
MGAL3B084909	1.67203	0.03437	---NA---
MGAL3B001819	1.67472	0.0358536	RecName: Full=Chaperone protein DnaK; AltName: Full=HSP70; AltName: Full=Heat shock 70 kDa protein; AltName: Full=Heat shock protein 70
MGAL3B079293	1.68395	0.0122392	---NA---
MGAL3B025623	1.68557	0.0160608	RecName: Full=Neuferricin; AltName: Full=Cytochrome b5 domain-containing protein 2; Flags: Precursor
MGAL3B077324	1.68806	0.0313234	---NA---
MGAL3B040659	1.69414	0.0493322	RecName: Full=Myotubularin-related protein 10; AltName: Full=Inactive phosphatidylinositol 3-phosphatase 10
MGAL3B081140	1.69729	0.0417182	---NA---
MGAL3B034553	1.69761	0.0176113	RecName: Full=Serine/threonine-protein phosphatase 6 regulatory ankyrin repeat subunit B; Short=PP6-ARS-B; Short=Serine/threonine-protein phosphatase 6 regulatory subunit ARS-B; AltName: Full=Ankyrin repeat domain-containing protein 44
MGAL3B068526	1.70102	0.0188198	---NA---
MGAL3B085467	1.70342	0.0257677	---NA---
MGAL3B047455	1.71334	0.0250619	RecName: Full=Charged multivesicular body protein 1b; AltName: Full=Chromatin-modifying protein 1b; Short=CHMP1b
MGAL3B067910	1.71649	0.0122131	RecName: Full=TSC22 domain family protein 1
MGAL3B016701	1.7172	0.00029774	---NA---
MGAL3B008654	1.71721	0.0281998	RecName: Full=Cartilage matrix protein; AltName: Full=Matrilin-1; Flags: Precursor
MGAL3B022655	1.72102	2.08398e-05	RecName: Full=Cyclic AMP-dependent transcription factor ATF-5; Short=cAMP-dependent transcription factor ATF-5; AltName: Full=Activating transcription factor 5; AltName: Full=Transcription factor ATFx
MGAL3B067785	1.72632	0.0074025	RecName: Full=Fibronectin type-III domain-containing protein 3a
MGAL3B004768	1.73103	0.0123573	---NA---
MGAL3B072282	1.73455	0.009182	RecName: Full=von Willebrand factor A domain-containing protein 5B1; Flags: Precursor
MGAL3B082061	1.74015	0.00200463	---NA---
MGAL3B085195	1.74067	0.0304428	---NA---
MGAL3B012873	1.74116	0.000983837	RecName: Full=Ferritin heavy chain; Short=Ferritin H subunit; Contains: RecName: Full=Ferritin heavy chain, N-terminally processed
MGAL3B005344	1.74151	0.000113436	RecName: Full=Amyloid-beta A4 precursor protein-binding family A member 1; AltName: Full=Adapter protein X11alpha; AltName: Full=Neuron-specific X11 protein; AltName: Full=Neuronal Munc18-1-interacting protein 1; Short=Mint-1
MGAL3B028282	1.7417	1.3353e-05	RecName: Full=Myeloid differentiation primary response protein MyD88
MGAL3B046997	1.74816	0.0116747	RecName: Full=Millepora cytotoxin-1; Short=MCTx-1; Flags: Precursor
MGAL3B060487	1.74976	0.00759272	---NA---
MGAL3B039126	1.75276	0.0431853	RecName: Full=Ectonucleotide pyrophosphatase/phosphodiesterase family member 2; Short=E-NPP 2; AltName: Full=Autotaxin; AltName: Full=Extracellular lysophospholipase D; Short=LysoPLD; Flags: Precursor
MGAL3B060680	1.75635	0.0265084	RecName: Full=SERTA domain-containing protein 4
MGAL3B012952	1.75645	0.00347474	RecName: Full=Ankyrin-3; Short=ANK-3; AltName: Full=Ankyrin-G
MGAL3B042302	1.7566	0.0165335	---NA---
MGAL3B031681	1.75762	0.00907389	RecName: Full=Podocin
MGAL3B046818	1.75984	0.000224512	RecName: Full=Zinc finger protein 503
MGAL3B053553	1.7658	0.0013138	---NA---
MGAL3B070429	1.76862	0.00300661	RecName: Full=BET1 homolog; Short=mBET1; AltName: Full=Golgi vesicular membrane-trafficking protein p18
MGAL3B037320	1.77115	0.0419413	RecName: Full=Calcium-binding protein 5; Short=CaBP5
MGAL3B016800	1.77389	0.0436401	---NA---
MGAL3B046613	1.78022	0.00215601	RecName: Full=Inositol 2-dehydrogenase/D-chiro-inositol 3-dehydrogenase; AltName: Full=Myo-inositol 2-dehydrogenase/D-chiro-inositol 3-dehydrogenase; Short=MI 2-dehydrogenase/DCI 3-dehydrogenase
MGAL3B044434	1.78477	0.000143582	---NA---
MGAL3B066200	1.78881	0.000163139	RecName: Full=DNA-directed RNA polymerase III subunit RPC7-like; Short=RNA polymerase III subunit C7-like; AltName: Full=DNA-directed RNA polymerase III subunit G-like
MGAL3B069790	1.79624	0.0436401	---NA---
MGAL3B025848	1.80373	0.0136777	RecName: Full=Tubulin alpha-1B chain; AltName: Full=Alpha-tubulin ubiquitous; AltName: Full=Tubulin K-alpha-1; AltName: Full=Tubulin alpha-ubiquitous chain; Contains: RecName: Full=Detyrosinated tubulin alpha-1B chain
MGAL3B043784	1.80524	0.0142932	RecName: Full=Receptor-type tyrosine-protein phosphatase epsilon; Short=Protein-tyrosine phosphatase epsilon; Short=R-PTP-epsilon; Flags: Precursor
MGAL3B078398	1.80691	0.000353487	---NA---
MGAL3B049449	1.8091	0.0288483	RecName: Full=Retroviral-like aspartic protease 1; AltName: Full=Skin-specific retroviral-like aspartic protease; Short=SASPase; Short=Skin aspartic protease; AltName: Full=TPA-inducible aspartic proteinase-like protein; Short=TAPS; Flags: Precursor
MGAL3B010141	1.81574	8.5333e-05	RecName: Full=Polyubiquitin-B; Contains: RecName: Full=Ubiquitin; Flags: Precursor
MGAL3B015182	1.81647	0.00934003	RecName: Full=Sodium- and chloride-dependent glycine transporter 1; Short=GlyT-1; Short=GlyT1; AltName: Full=Solute carrier family 6 member 9
MGAL3B037411	1.81956	0.00040172	RecName: Full=CREB/ATF bZIP transcription factor; AltName: Full=Host cell factor-binding transcription factor Zhangfei; Short=HCF-binding transcription factor Zhangfei; AltName: Full=Tyrosine kinase-associated leucine zipper protein LAZip
MGAL3B040206	1.82338	0.0431847	RecName: Full=Muscarinic acetylcholine receptor M3
MGAL3B011076	1.82422	0.00896835	RecName: Full=Zinc finger protein 467
MGAL3B068628	1.82698	0.0309277	---NA---
MGAL3B005964	1.82831	0.0103454	RecName: Full=Uridine phosphorylase 1; Short=UPase 1; Short=UrdPase 1
MGAL3B062033	1.83165	0.0468099	---NA---
MGAL3B047022	1.83209	0.0322423	RecName: Full=O-acetyl-ADP-ribose deacetylase; AltName: Full=Regulator of RNase III activity
MGAL3B054030	1.83254	0.0106679	---NA---
MGAL3B034311	1.83456	0.00271978	RecName: Full=Cathepsin B; Contains: RecName: Full=Cathepsin B light chain; Contains: RecName: Full=Cathepsin B heavy chain; Flags: Precursor
MGAL3B020629	1.835	0.000714404	RecName: Full=Dipeptidyl peptidase 1; AltName: Full=Cathepsin C; AltName: Full=Cathepsin J; AltName: Full=Dipeptidyl peptidase I; Short=DPP-I; Short=DPPI; AltName: Full=Dipeptidyl transferase; Contains: RecName: Full=Dipeptidyl peptidase 1 exclusion domain chain; AltName: Full=Dipeptidyl peptidase I exclusion domain chain; Contains: RecName: Full=Dipeptidyl peptidase 1 heavy chain; AltName: Full=…
MGAL3B040378	1.83916	0.00349855	RecName: Full=Phosphomannomutase 2; Short=PMM 2
MGAL3B065701	1.84124	0.0294032	RecName: Full=Rhombotin-1; AltName: Full=LIM domain only protein 1; Short=LMO-1
MGAL3B051592	1.8437	0.0196646	RecName: Full=Thrombospondin-1; AltName: Full=Glycoprotein G; Flags: Precursor
MGAL3B041505	1.84995	0.000581899	RecName: Full=GTP-binding protein 1
MGAL3B000755	1.85477	0.000161977	RecName: Full=N-glycosidase YbiA; AltName: Full=Riboflavin biosynthesis intermediates N-glycosidase
MGAL3B073863	1.85706	0.020487	---NA---
MGAL3B059443	1.87066	0.0010169	---NA---
MGAL3B011693	1.87184	0.0187066	RecName: Full=Chaperone protein DnaK; AltName: Full=HSP70; AltName: Full=Heat shock 70 kDa protein; AltName: Full=Heat shock protein 70
MGAL3B084865	1.87568	7.21622e-11	---NA---
MGAL3B040407	1.88247	0.00237012	RecName: Full=Probable G-protein coupled receptor 34
MGAL3B010402	1.88537	0.0288161	RecName: Full=Glutathione S-transferase; AltName: Full=GST class-sigma; AltName: Full=Major allergen Bla g 5; AltName: Allergen=Bla g 5
MGAL3B050886	1.8886	0.00445322	RecName: Full=Krueppel-like factor 12; AltName: Full=Transcriptional repressor AP-2rep
MGAL3B067631	1.88957	0.0139186	---NA---
MGAL3B030948	1.89327	0.0325167	RecName: Full=CD209 antigen; AltName: Full=Dendritic cell-specific ICAM-3-grabbing non-integrin 1; Short=DC-SIGN1; AltName: CD_antigen=CD209
MGAL3B071020	1.89368	0.0195364	RecName: Full=Tubulin beta chain; AltName: Full=Tubulin beta-5 chain
MGAL3B011695	1.901	0.000213808	RecName: Full=Heat shock 70 kDa protein 12A
MGAL3B013612	1.90397	0.0223345	---NA---
MGAL3B039603	1.90593	0.0055567	---NA---
MGAL3B036200	1.90662	0.00218108	RecName: Full=Cyclic AMP-responsive element-binding protein 3-like protein 3; Short=cAMP-responsive element-binding protein 3-like protein 3; AltName: Full=Transcription factor CREB-H; Contains: RecName: Full=Processed cyclic AMP-responsive element-binding protein 3-like protein 3
MGAL3B036238	1.907	4.27391e-07	RecName: Full=Caspase-3; Short=CASP-3; Contains: RecName: Full=Caspase-3 subunit p17; Contains: RecName: Full=Caspase-3 subunit p12; Flags: Precursor
MGAL3B018010	1.91097	0.0281998	RecName: Full=Cell division control protein 42 homolog; Flags: Precursor
MGAL3B046582	1.91293	0.0012993	RecName: Full=Heat shock 70 kDa protein 12A
MGAL3B028126	1.91546	0.026398	RecName: Full=Feeding circuit activating peptides; Short=FCAP; Contains: RecName: Full=Feeding circuit activating peptide a; Short=FCAPa; Contains: RecName: Full=Feeding circuit activating peptide b; Short=FCAPb; Contains: RecName: Full=Feeding circuit activating peptide c; Short=FCAPc; Contains: RecName: Full=Feeding circuit activating peptide d; Short=FCAPd; Contains: RecName: Full=Feeding circ…
MGAL3B068109	1.91648	0.00112939	RecName: Full=Pheromone-processing carboxypeptidase KEX1; AltName: Full=Carboxypeptidase D; Flags: Precursor
MGAL3B085527	1.91831	0.030794	---NA---
MGAL3B072914	1.92322	2.10006e-05	RecName: Full=Transmembrane protein 150A; AltName: Full=Transmembrane protein 150
MGAL3B011263	1.92329	0.00640264	RecName: Full=Selenoprotein N; Short=SelN; Flags: Precursor
MGAL3B079191	1.92622	0.000352683	---NA---
MGAL3B085416	1.9282	0.00271307	---NA---
MGAL3B079835	1.92975	0.0324209	---NA---
MGAL3B021217	1.93228	0.00458444	RecName: Full=Dipeptidyl peptidase 2; AltName: Full=Dipeptidyl aminopeptidase II; AltName: Full=Dipeptidyl peptidase 7; AltName: Full=Dipeptidyl peptidase II; Short=DPP II; AltName: Full=Quiescent cell proline dipeptidase; Flags: Precursor
MGAL3B048288	1.93586	2.20663e-07	RecName: Full=Nuclear factor NF-kappa-B p105 subunit; AltName: Full=DNA-binding factor KBF1; AltName: Full=EBP-1; AltName: Full=Nuclear factor of kappa light polypeptide gene enhancer in B-cells 1; Contains: RecName: Full=Nuclear factor NF-kappa-B p50 subunit
MGAL3B003403	1.94587	5.94271e-05	RecName: Full=Bile salt-activated lipase; Short=BAL; AltName: Full=Bile salt-stimulated lipase; Short=BSSL; AltName: Full=Carboxyl ester lipase; AltName: Full=Cholesterol esterase; AltName: Full=Pancreatic lysophospholipase; AltName: Full=Sterol esterase; Flags: Precursor
MGAL3B036403	1.95045	0.0449071	RecName: Full=Dynein regulatory complex protein 9; AltName: Full=IQ domain-containing protein G
MGAL3B012972	1.95809	0.0043625	RecName: Full=Acid ceramidase; Short=AC; Short=ACDase; Short=Acid CDase; AltName: Full=Acylsphingosine deacylase; AltName: Full=N-acylethanolamine hydrolase ASAH1; AltName: Full=N-acylsphingosine amidohydrolase; Contains: RecName: Full=Acid ceramidase subunit alpha; Contains: RecName: Full=Acid ceramidase subunit beta; Flags: Precursor
MGAL3B015579	1.95969	6.10466e-06	RecName: Full=Beta-1,3-galactosyl-O-glycosyl-glycoprotein beta-1,6-N-acetylglucosaminyltransferase 3; AltName: Full=C2GnT-mucin type; Short=C2GnT-M
MGAL3B058621	1.96779	1.2033e-05	RecName: Full=Charged multivesicular body protein 2b; AltName: Full=Chromatin-modifying protein 2b; Short=CHMP2b
MGAL3B026494	1.96932	0.0281998	RecName: Full=[F-actin]-monooxygenase MICAL2; AltName: Full=Molecule interacting with CasL protein 2; Short=MICAL-2
MGAL3B030875	1.97056	0.000538208	RecName: Full=Calcium/calmodulin-dependent protein kinase kinase 2; Short=CaM-KK 2; Short=CaM-kinase kinase 2; Short=CaMKK 2; AltName: Full=Calcium/calmodulin-dependent protein kinase kinase beta; Short=CaM-KK beta; Short=CaM-kinase kinase beta; Short=CaMKK beta
MGAL3B019374	1.97391	0.01892	RecName: Full=Integrin alpha-1; AltName: Full=CD49 antigen-like family member A; AltName: Full=Laminin and collagen receptor; AltName: Full=VLA-1; AltName: CD_antigen=CD49a; Flags: Precursor
MGAL3B076539	1.97729	0.0386584	---NA---
MGAL3B013544	1.97779	0.01177	---NA---
MGAL3B035677	1.98119	0.000222643	---NA---
MGAL3B020843	1.9855	0.00174969	RecName: Full=Major vault protein; Short=MVP
MGAL3B029619	1.98552	0.0213297	---NA---
MGAL3B063436	1.98943	0.000109452	RecName: Full=Inverted formin-2
MGAL3B009506	1.99022	0.0185551	RecName: Full=Fatty acid synthase; Includes: RecName: Full=[Acyl-carrier-protein] S-acetyltransferase; Includes: RecName: Full=[Acyl-carrier-protein] S-malonyltransferase; Includes: RecName: Full=3-oxoacyl-[acyl-carrier-protein] synthase; Includes: RecName: Full=3-oxoacyl-[acyl-carrier-protein] reductase; Includes: RecName: Full=3-hydroxyacyl-[acyl-carrier-protein] dehydratase; Includes: RecName:…
MGAL3B063880	1.99041	0.0297345	---NA---
MGAL3B057730	1.99439	0.0254795	RecName: Full=Tetraspanin-4; Short=Tspan-4; AltName: Full=Transmembrane 4 superfamily member 7
MGAL3B068446	1.99535	0.0215407	RecName: Full=Reticulon-4-interacting protein 1 homolog, mitochondrial; Flags: Precursor
MGAL3B035024	2.00239	0.0216848	RecName: Full=Fatty acid-binding protein, heart; AltName: Full=Fatty acid-binding protein 3; AltName: Full=Heart-type fatty acid-binding protein; Short=H-FABP
MGAL3B036273	2.00495	0.0371441	RecName: Full=Beta-1,4-mannosyltransferase bre-3; AltName: Full=Bacillus thuringiensis toxin-resistant protein 3; Short=Bt toxin-resistant protein 3
MGAL3B046991	2.00887	0.00470843	RecName: Full=Millepora cytotoxin-1; Short=MCTx-1; Flags: Precursor
MGAL3B057775	2.0107	0.0452539	RecName: Full=Chaperone protein DnaJ
MGAL3B080040	2.01178	0.0111491	partial_cds
MGAL3B001641	2.01227	0.0179642	RecName: Full=Ras-related protein Rab-1B
MGAL3B041139	2.01312	0.0117542	---NA---
MGAL3B083874	2.01479	0.00759914	---NA---
MGAL3B059683	2.02114	0.00584439	---NA---
MGAL3B041558	2.02293	0.00852737	RecName: Full=Farnesyl pyrophosphate synthase; Short=FPP synthase; Short=FPS; AltName: Full=(2E,6E)-farnesyl diphosphate synthase; AltName: Full=Dimethylallyltranstransferase; AltName: Full=Farnesyl diphosphate synthase; AltName: Full=Geranyltranstransferase
MGAL3B078548	2.02477	0.00774089	---NA---
MGAL3B019751	2.02875	0.0020367	RecName: Full=Stress-induced-phosphoprotein 1; Short=STI1; AltName: Full=Hsc70/Hsp90-organizing protein; Short=Hop
MGAL3B056119	2.03012	0.0257219	RecName: Full=Transmembrane protein 62
MGAL3B024959	2.03518	0.00277929	RecName: Full=Ubiquitin-conjugating enzyme E2 variant 3; Short=UEV-3; AltName: Full=EV and lactate/malate dehydrogenase domain-containing protein
MGAL3B012484	2.03545	0.0459999	---NA---
MGAL3B027102	2.03858	0.0103448	---NA---
MGAL3B028663	2.04031	0.00877315	RecName: Full=FAD-linked sulfhydryl oxidase; AltName: Full=p14
MGAL3B005097	2.0454	0.0153848	---NA---
MGAL3B035760	2.05062	0.0411894	RecName: Full=Cubilin; AltName: Full=Intrinsic factor-cobalamin receptor; Flags: Precursor
MGAL3B057783	2.05152	0.000614159	---NA---
MGAL3B067979	2.05186	0.00130163	RecName: Full=Multiple epidermal growth factor-like domains protein 10; Short=Multiple EGF-like domains protein 10; Flags: Precursor
MGAL3B036413	2.05297	6.38913e-05	RecName: Full=Tribbles homolog 2; Short=TRB-2
MGAL3B055614	2.05717	0.00192896	RecName: Full=Glyoxylate reductase
MGAL3B085231	2.05993	0.0318103	partial_cds
MGAL3B054731	2.06	0.0286028	RecName: Full=Probable E3 ubiquitin-protein ligase RNF217; AltName: Full=IBR domain-containing protein 1; AltName: Full=RING finger protein 217
MGAL3B030341	2.0651	0.0495914	---NA---
MGAL3B048038	2.06514	1.91414e-05	RecName: Full=Eukaryotic translation initiation factor 2-alpha kinase 3; AltName: Full=PRKR-like endoplasmic reticulum kinase; AltName: Full=Pancreatic eIF2-alpha kinase; Flags: Precursor
MGAL3B004577	2.06712	2.99702e-05	RecName: Full=Caspase-3; Short=CASP-3; Contains: RecName: Full=Caspase-3 subunit p17; Contains: RecName: Full=Caspase-3 subunit p12; Flags: Precursor
MGAL3B027775	2.06789	0.0197079	---NA---
MGAL3B052380	2.06798	0.00884938	RecName: Full=4,5-DOPA dioxygenase extradiol
MGAL3B030728	2.06866	0.0137917	RecName: Full=Kynurenine formamidase; Short=KFA; Short=KFase; AltName: Full=Arylformamidase; AltName: Full=N-formylkynurenine formamidase; Short=FKF
MGAL3B017074	2.06939	0.0213983	RecName: Full=Cytochrome P450 3A13; AltName: Full=CYPIIIA13
MGAL3B011445	2.07001	0.00477577	---NA---
MGAL3B041027	2.07275	0.00463525	RecName: Full=Krueppel-like factor 12; AltName: Full=Transcriptional repressor AP-2rep
MGAL3B070948	2.07462	0.00298363	RecName: Full=Endoribonuclease ZC3H12A; AltName: Full=Monocyte chemotactic protein-induced protein 1; Short=MCP-induced protein 1; Short=MCPIP-1; AltName: Full=Regnase-1; Short=Reg1; AltName: Full=Zinc finger CCCH domain-containing protein 12A
MGAL3B055522	2.0781	0.0140586	---NA---
MGAL3B059946	2.0785	0.000804124	RecName: Full=Glyoxylate reductase
MGAL3B020027	2.07871	0.0290396	---NA---
MGAL3B044724	2.08122	0.00119219	---NA---
MGAL3B050113	2.08388	0.00211945	RecName: Full=Circularly permutated Ras protein 1; Short=DdiCPRas1
MGAL3B069177	2.08436	0.00177616	RecName: Full=NADH-ubiquinone oxidoreductase chain 4; AltName: Full=NADH dehydrogenase subunit 4
MGAL3B028873	2.08526	0.000455936	RecName: Full=Caspase-3; Short=CASP-3; Contains: RecName: Full=Caspase-3 subunit p17; Contains: RecName: Full=Caspase-3 subunit p12; Flags: Precursor
MGAL3B000711	2.08695	0.0431847	---NA---
MGAL3B069796	2.08919	0.0304428	RecName: Full=Tubulin beta chain; AltName: Full=Tubulin beta-5 chain
MGAL3B002733	2.09069	0.0395826	RecName: Full=Enkurin
MGAL3B056280	2.09202	0.000433547	RecName: Full=Metalloproteinase inhibitor 3; AltName: Full=Tissue inhibitor of metalloproteinases 3; Short=TIMP-3; Flags: Precursor
MGAL3B038003	2.09275	0.00885826	RecName: Full=Putative nucleotidyltransferase MAB21L1; AltName: Full=Protein mab-21-like 1
MGAL3B057011	2.09696	0.00963369	RecName: Full=Collectin-10; AltName: Full=Collectin-1; Short=CL-1; Short=cCL-1; Flags: Precursor
MGAL3B046005	2.10009	1.49435e-05	RecName: Full=Baculoviral IAP repeat-containing protein 8; AltName: Full=Inhibitor of apoptosis-like protein 2; Short=IAP-like protein 2; Short=ILP-2
MGAL3B021754	2.10151	1.17646e-05	RecName: Full=Legumain; AltName: Full=Asparaginyl endopeptidase; AltName: Full=Protease, cysteine 1; Flags: Precursor
MGAL3B024138	2.10167	0.000701743	RecName: Full=Tetraspanin-9; Short=Tspan-9
MGAL3B026753	2.104	5.96131e-06	RecName: Full=Major vault protein; Short=MVP
MGAL3B057617	2.10478	0.0205725	RecName: Full=Ficolin-2; AltName: Full=Collagen/fibrinogen domain-containing protein 2; AltName: Full=Ficolin-B; AltName: Full=Ficolin-beta; AltName: Full=L-ficolin; Flags: Precursor
MGAL3B044010	2.10586	0.0123687	---NA---
MGAL3B020990	2.11303	0.0438228	---NA---
MGAL3B066586	2.11328	0.0283784	RecName: Full=Protein lin-28 homolog A; Short=Lin-28A
MGAL3B042806	2.11527	0.0138329	---NA---
MGAL3B012503	2.1154	0.00171578	RecName: Full=Sodium-dependent phosphate transport protein 2B; Short=Sodium-phosphate transport protein 2B; AltName: Full=Na(+)-dependent phosphate cotransporter 2B; AltName: Full=Sodium/phosphate cotransporter 2B; Short=Na(+)/Pi cotransporter 2B; Short=NaPi-2b; AltName: Full=Solute carrier family 34 member 2
MGAL3B042924	2.11558	0.000183966	RecName: Full=Orexin receptor type 1; Short=Ox-1-R; Short=Ox1-R; Short=Ox1R; AltName: Full=Hypocretin receptor type 1
MGAL3B005179	2.11883	0.0264125	---NA---
MGAL3B084309	2.11962	0.00153323	partial_cds
MGAL3B023156	2.12231	0.0014373	---NA---
MGAL3B000451	2.12859	8.85245e-05	RecName: Full=Vasopressin V1a receptor; Short=V1aR; AltName: Full=AVPR V1a; AltName: Full=Antidiuretic hormone receptor 1a; AltName: Full=Vascular/hepatic-type arginine vasopressin receptor
MGAL3B065406	2.13005	1.66874e-05	---NA---
MGAL3B051146	2.13341	0.0276079	---NA---
MGAL3B069832	2.13357	0.00172737	RecName: Full=E3 ubiquitin-protein ligase arih1; AltName: Full=Protein ariadne-1 homolog; Short=ARI-1; AltName: Full=RING-type E3 ubiquitin transferase arih1
MGAL3B085248	2.13857	0.0250619	---NA---
MGAL3B003609	2.14427	0.00454921	RecName: Full=Probable E3 ubiquitin-protein ligase hulA; AltName: Full=HECT ubiquitin ligase A; AltName: Full=HECT-type E3 ubiquitin transferase hulA
MGAL3B010493	2.1482	0.0328826	RecName: Full=T-complex protein 11-like protein 2
MGAL3B080647	2.14941	0.000369963	---NA---
MGAL3B013690	2.15289	0.00748854	---NA---
MGAL3B065429	2.15299	0.0309277	RecName: Full=von Willebrand factor A domain-containing protein 3A
MGAL3B076514	2.15315	0.00252017	---NA---
MGAL3B004761	2.15524	0.00907854	RecName: Full=Metallophosphoesterase MPPED2; AltName: Full=Metallophosphoesterase domain-containing protein 2
MGAL3B078399	2.1587	0.000737992	---NA---
MGAL3B052217	2.1588	0.0245478	---NA---
MGAL3B073678	2.16084	0.00154669	---NA---
MGAL3B049290	2.16245	0.0411368	RecName: Full=Toll-like receptor 2; AltName: CD_antigen=CD282; Flags: Precursor
MGAL3B011211	2.1629	0.0496149	RecName: Full=Monocarboxylate transporter 9; Short=MCT 9; AltName: Full=Solute carrier family 16 member 9
MGAL3B078743	2.16406	0.0396142	---NA---
MGAL3B061444	2.16408	4.61626e-07	RecName: Full=IST1 homolog
MGAL3B003226	2.16567	0.00628658	RecName: Full=E3 ubiquitin-protein ligase MYLIP; AltName: Full=Inducible degrader of the LDL-receptor; Short=Idol; AltName: Full=Myosin regulatory light chain interacting protein; Short=MIR; AltName: Full=RING-type E3 ubiquitin transferase MYLIP
MGAL3B018708	2.16708	0.0294686	---NA---
MGAL3B057088	2.1746	0.000796612	RecName: Full=Tribbles homolog 2; Short=TRB-2
MGAL3B023312	2.17693	0.00106597	RecName: Full=Serum response factor; Short=SRF
MGAL3B043853	2.18185	0.0307128	RecName: Full=IQ and ubiquitin-like domain-containing protein
MGAL3B051396	2.1868	0.0496149	---NA---
MGAL3B059716	2.18852	0.0218361	RecName: Full=Inhibitor of apoptosis protein; Short=IAP; AltName: Full=Inhibitor of T-cell apoptosis protein
MGAL3B048001	2.18882	0.0301556	---NA---
MGAL3B083104	2.19857	2.77133e-06	---NA---
MGAL3B023521	2.20873	0.0028281	RecName: Full=Dopamine receptor 3
MGAL3B013682	2.20915	0.00270035	RecName: Full=Histamine H2 receptor; Short=H2R; Short=HH2R; AltName: Full=Gastric receptor I
MGAL3B042663	2.20948	0.000223447	---NA---
MGAL3B026424	2.21046	0.0108594	RecName: Full=Cytochrome P450 4X1; AltName: Full=CYPIVX1
MGAL3B041776	2.21097	0.00175299	RecName: Full=Type-1 angiotensin II receptor; AltName: Full=Angiotensin II type-1 receptor; Short=AT1
MGAL3B033841	2.21098	0.0188436	RecName: Full=Acylphosphatase-2; AltName: Full=Acylphosphatase, muscle type isozyme; AltName: Full=Acylphosphate phosphohydrolase 2
MGAL3B034417	2.21226	4.79025e-05	---NA---
MGAL3B067602	2.21344	0.00388131	RecName: Full=TNF receptor-associated factor 6; AltName: Full=E3 ubiquitin-protein ligase TRAF6; AltName: Full=RING-type E3 ubiquitin transferase TRAF6
MGAL3B004658	2.22906	0.000281424	RecName: Full=Dipeptidyl peptidase 2; AltName: Full=Dipeptidyl aminopeptidase II; AltName: Full=Dipeptidyl peptidase 7; AltName: Full=Dipeptidyl peptidase II; Short=DPP II; AltName: Full=Quiescent cell proline dipeptidase; Flags: Precursor
MGAL3B031146	2.23252	0.00397845	---NA---
MGAL3B069629	2.23652	0.0222575	RecName: Full=Dynein heavy chain 8, axonemal; AltName: Full=Axonemal beta dynein heavy chain 8; AltName: Full=Ciliary dynein heavy chain 8
MGAL3B074799	2.24007	0.0150843	---NA---
MGAL3B048878	2.24391	0.000397911	RecName: Full=Putative glutathione-specific gamma-glutamylcyclotransferase 2; Short=Gamma-GCG 2; AltName: Full=Cation transport regulator-like protein 2
MGAL3B018491	2.24417	0.022776	RecName: Full=Electron transfer flavoprotein beta subunit lysine methyltransferase; AltName: Full=ETFB lysine methyltransferase; Short=ETFB-KMT; AltName: Full=Protein N-lysine methyltransferase METTL20; Flags: Precursor
MGAL3B007816	2.24757	0.000573045	RecName: Full=Protein AF-9 homolog
MGAL3B075845	2.24801	0.00192424	---NA---
MGAL3B077093	2.25178	0.0435665	---NA---
MGAL3B084278	2.2627	1.86652e-05	---NA---
MGAL3B000585	2.26467	0.0269563	---NA---
MGAL3B072564	2.26567	3.61966e-10	RecName: Full=Slit homolog 2 protein; Short=Slit-2; Contains: RecName: Full=Slit homolog 2 protein N-product; Contains: RecName: Full=Slit homolog 2 protein C-product; Flags: Precursor
MGAL3B071574	2.26614	1.24006e-06	---NA---
MGAL3B078123	2.26732	0.0276121	---NA---
MGAL3B077879	2.2693	2.64912e-06	---NA---
MGAL3B059322	2.27082	0.000977735	RecName: Full=Serum paraoxonase/arylesterase 1; Short=PON 1; AltName: Full=Aromatic esterase 1; Short=A-esterase 1; AltName: Full=Serum aryldialkylphosphatase 1
MGAL3B044364	2.27165	0.0165618	---NA---
MGAL3B068645	2.2728	0.0350912	---NA---
MGAL3B018358	2.28159	0.000403884	RecName: Full=Hexokinase-2; AltName: Full=Hexokinase type II; Short=HK II
MGAL3B066466	2.28193	0.00646481	---NA---
MGAL3B075890	2.28612	3.94998e-09	---NA---
MGAL3B000013	2.29115	0.0413368	RecName: Full=Zinc finger protein 579
MGAL3B043039	2.2939	0.0136777	---NA---
MGAL3B044528	2.29475	6.66037e-05	RecName: Full=RING finger protein 44
MGAL3B030754	2.29616	0.0301671	RecName: Full=Zinc finger protein 628; AltName: Full=Zinc finger protein expressed in embryonal cells and certain adult organs
MGAL3B018347	2.29679	0.0011599	RecName: Full=Phosphatidate phosphatase LPIN2; AltName: Full=Lipin-2
MGAL3B035910	2.29895	0.00205547	---NA---
MGAL3B047263	2.30343	0.000186468	RecName: Full=Metallophosphoesterase MPPED2; AltName: Full=Metallophosphoesterase domain-containing protein 2
MGAL3B007491	2.30466	0.00978218	RecName: Full=Choline O-acetyltransferase; Short=CHOACTase; Short=ChAT; Short=Choline acetylase
MGAL3B084961	2.30476	0.0040606	---NA---
MGAL3B045525	2.31046	0.0453906	RecName: Full=Arrestin domain-containing protein 3
MGAL3B012490	2.31222	0.028186	RecName: Full=Endoribonuclease ZC3H12A; AltName: Full=Monocyte chemotactic protein-induced protein 1; Short=MCP-induced protein 1; Short=MCPIP-1; AltName: Full=Regnase-1; Short=Reg1; AltName: Full=Zinc finger CCCH domain-containing protein 12A
MGAL3B013611	2.31418	5.06876e-05	---NA---
MGAL3B040201	2.31672	0.0453477	RecName: Full=Nuclear pore complex protein Nup153; AltName: Full=153 kDa nucleoporin; AltName: Full=Nucleoporin Nup153
MGAL3B060541	2.31675	0.00930131	RecName: Full=Low-density lipoprotein receptor-related protein 2; Short=LRP-2; AltName: Full=Glycoprotein 330; Short=gp330; AltName: Full=Megalin; Flags: Precursor
MGAL3B060505	2.31699	0.000512266	RecName: Full=Galectin-4; Short=Gal-4; AltName: Full=L-36 lactose-binding protein; Short=L36LBP; AltName: Full=Lactose-binding lectin 4
MGAL3B069367	2.31872	0.00157023	---NA---
MGAL3B016105	2.32091	0.0454015	---NA---
MGAL3B059045	2.32384	0.00153598	RecName: Full=Terminal nucleotidyltransferase 5C
MGAL3B033022	2.32602	0.00408194	RecName: Full=NEDD4-binding protein 1; Short=N4BP1
MGAL3B057223	2.32636	0.0121761	RecName: Full=Serine/threonine-protein phosphatase 6 regulatory ankyrin repeat subunit B; Short=PP6-ARS-B; Short=Serine/threonine-protein phosphatase 6 regulatory subunit ARS-B; AltName: Full=Ankyrin repeat domain-containing protein 44
MGAL3B062930	2.32901	0.000677071	RecName: Full=Nuclear receptor subfamily 0 group B member 1; AltName: Full=Nuclear receptor DAX-1
MGAL3B058306	2.32959	0.000108349	---NA---
MGAL3B061761	2.33073	7.98521e-05	RecName: Full=Dopamine receptor 3
MGAL3B041324	2.33858	0.0211978	RecName: Full=Peroxisomal 2,4-dienoyl-CoA reductase; AltName: Full=2,4-dienoyl-CoA reductase 2
MGAL3B056743	2.34049	0.000946518	RecName: Full=Proton-coupled amino acid transporter 4; Short=Proton/amino acid transporter 4; AltName: Full=Solute carrier family 36 member 4
MGAL3B066435	2.34118	0.00685529	---NA---
MGAL3B045632	2.34466	0.0436401	RecName: Full=Cell division control protein 10
MGAL3B035787	2.34883	0.000638528	RecName: Full=Copine-9; AltName: Full=Copine IX
MGAL3B004510	2.35061	0.000813832	RecName: Full=cAMP-responsive element-binding protein-like 2
MGAL3B043290	2.35102	0.0246854	RecName: Full=Tyrosine-protein kinase transforming protein Abl; AltName: Full=V-abl
MGAL3B013291	2.35242	0.00956833	RecName: Full=F-box/WD repeat-containing protein 4; AltName: Full=Dactylin; AltName: Full=F-box and WD-40 domain-containing protein 4
MGAL3B077388	2.35785	2.54159e-05	---NA---
MGAL3B083244	2.35792	0.0453906	partial_cds
MGAL3B017565	2.35898	4.32487e-06	---NA---
MGAL3B020362	2.36113	2.29135e-08	RecName: Full=Alpha-crystallin A chain
MGAL3B078243	2.36465	0.00364012	---NA---
MGAL3B029920	2.37034	9.22055e-11	RecName: Full=Protein DD3-3; Flags: Precursor
MGAL3B043507	2.37381	0.00409325	RecName: Full=Matrix metalloproteinase-14; Short=MMP-14; AltName: Full=Membrane-type matrix metalloproteinase 1; Short=MT-MMP 1; Short=MTMMP1; AltName: Full=Membrane-type-1 matrix metalloproteinase; Short=MT1-MMP; Short=MT1MMP; Flags: Precursor
MGAL3B042322	2.38163	0.00689883	RecName: Full=Stress-induced-phosphoprotein 1; Short=STI1; AltName: Full=Hsc70/Hsp90-organizing protein; Short=Hop
MGAL3B014712	2.38417	1.95287e-05	---NA---
MGAL3B020599	2.38428	0.048319	---NA---
MGAL3B079019	2.38613	0.00798475	---NA---
MGAL3B061388	2.3889	0.0135112	---NA---
MGAL3B076866	2.39033	0.00136262	---NA---
MGAL3B021710	2.39171	0.00297244	---NA---
MGAL3B056489	2.39526	0.0273247	---NA---
MGAL3B039259	2.39554	0.00214045	RecName: Full=Sulfotransferase family cytosolic 1B member 1; Short=ST1B1; Short=Sulfotransferase 1B1
MGAL3B061715	2.39717	0.00231741	RecName: Full=F-box/LRR-repeat protein 5; AltName: Full=F-box and leucine-rich repeat protein 5
MGAL3B072041	2.40344	2.79456e-06	RecName: Full=[F-actin]-monooxygenase MICAL2; AltName: Full=Molecule interacting with CasL protein 2; Short=MICAL-2
MGAL3B074797	2.40572	0.00588174	---NA---
MGAL3B055901	2.40615	0.0111406	RecName: Full=Protein PIF; Contains: RecName: Full=Protein Pif97; Contains: RecName: Full=Protein Pif80; AltName: Full=Aragonite-binding protein; Flags: Precursor
MGAL3B048336	2.40678	0.00121604	RecName: Full=Pirin; AltName: Full=Probable quercetin 2,3-dioxygenase PIR; Short=Probable quercetinase
MGAL3B072828	2.40903	7.849e-06	RecName: Full=Probable G-protein coupled receptor 83; AltName: Full=Glucocorticoid-induced receptor; Flags: Precursor
MGAL3B054998	2.40937	0.000603415	---NA---
MGAL3B042888	2.41099	0.00343261	---NA---
MGAL3B030125	2.42134	0.0468099	RecName: Full=Baculoviral IAP repeat-containing protein 3; AltName: Full=Apoptosis inhibitor 2; Short=API2; AltName: Full=Cellular inhibitor of apoptosis 2; Short=C-IAP2; AltName: Full=IAP homolog C; AltName: Full=Inhibitor of apoptosis protein 1; Short=hIAP-1; Short=hIAP1; AltName: Full=RING finger protein 49; AltName: Full=RING-type E3 ubiquitin transferase BIRC3; AltName: Full=TNFR2-TRAF-signa…
MGAL3B076201	2.42217	3.96601e-08	---NA---
MGAL3B008245	2.42439	0.000767383	RecName: Full=Interference hedgehog; Flags: Precursor
MGAL3B081594	2.42777	0.0219651	---NA---
MGAL3B055998	2.4305	0.000222643	RecName: Full=Baculoviral IAP repeat-containing protein 8; AltName: Full=Inhibitor of apoptosis-like protein 2; Short=IAP-like protein 2; Short=ILP-2
MGAL3B035445	2.43106	1.67154e-05	RecName: Full=Ferritin heavy chain; Short=Ferritin H subunit; Contains: RecName: Full=Ferritin heavy chain, N-terminally processed
MGAL3B013715	2.43157	0.00119241	RecName: Full=Baculoviral IAP repeat-containing protein 1b; AltName: Full=Neuronal apoptosis inhibitory protein 2
MGAL3B007557	2.43232	0.00104805	---NA---
MGAL3B078732	2.43429	0.0436289	---NA---
MGAL3B020082	2.43464	0.00145192	---NA---
MGAL3B005191	2.43598	7.52844e-07	---NA---
MGAL3B006180	2.43707	0.0363064	RecName: Full=Coiled-coil domain-containing protein 63
MGAL3B084203	2.4385	0.0148486	---NA---
MGAL3B015830	2.44223	1.53064e-08	RecName: Full=Sodium-dependent multivitamin transporter; Short=Na(+)-dependent multivitamin transporter; AltName: Full=Solute carrier family 5 member 6
MGAL3B057839	2.44394	0.00250399	RecName: Full=Octopine dehydrogenase; Short=OcDH
MGAL3B075727	2.44659	0.0203952	---NA---
MGAL3B042468	2.44665	0.0401079	---NA---
MGAL3B063422	2.45149	0.000906047	RecName: Full=Cornifelin
MGAL3B046059	2.45346	0.0108152	RecName: Full=UPF0696 protein C11orf68 homolog
MGAL3B005009	2.45471	8.81588e-05	RecName: Full=Baculoviral IAP repeat-containing protein 7-B; AltName: Full=E3 ubiquitin-protein ligase EIAP-B; AltName: Full=Embryonic/Egg IAP-B; Short=EIAP/XLX-B; AltName: Full=RING-type E3 ubiquitin transferase EIAP-B
MGAL3B030191	2.45636	0.000353487	RecName: Full=Dicer-like protein 1; Includes: RecName: Full=Endoribonuclease dcl1; Includes: RecName: Full=ATP-dependent helicase dcl1
MGAL3B078148	2.45766	0.000640567	---NA---
MGAL3B057464	2.45768	0.000155859	RecName: Full=Nuclear receptor subfamily 1 group D member 1; AltName: Full=Rev-erbA-alpha; AltName: Full=V-erbA-related protein 1; Short=EAR-1
MGAL3B044685	2.46062	0.0149694	RecName: Full=Plasma kallikrein; AltName: Full=Fletcher factor; AltName: Full=Kininogenin; AltName: Full=Plasma prekallikrein; Contains: RecName: Full=Plasma kallikrein heavy chain; Contains: RecName: Full=Plasma kallikrein light chain; Flags: Precursor
MGAL3B059391	2.461	0.00385965	RecName: Full=Baculoviral IAP repeat-containing protein 8; AltName: Full=Inhibitor of apoptosis-like protein 2; Short=IAP-like protein 2; Short=ILP-2
MGAL3B058715	2.46351	0.00907854	RecName: Full=A disintegrin and metalloproteinase with thrombospondin motifs 2; Short=ADAM-TS 2; Short=ADAM-TS2; Short=ADAMTS-2; AltName: Full=Procollagen I N-proteinase; Short=PC I-NP; AltName: Full=Procollagen I/II amino propeptide-processing enzyme; AltName: Full=Procollagen N-endopeptidase; Short=pNPI; Flags: Precursor
MGAL3B066845	2.46603	0.00603334	RecName: Full=Phosphatidate phosphatase LPIN2; AltName: Full=Lipin-2
MGAL3B082469	2.46665	0.0380729	---NA---
MGAL3B003199	2.467	0.000368035	---NA---
MGAL3B079941	2.47019	2.39765e-13	---NA---
MGAL3B036869	2.47182	0.0295989	RecName: Full=cAMP-responsive element-binding protein-like 2
MGAL3B008912	2.47608	0.000112828	RecName: Full=Probable E3 ubiquitin-protein ligase RNF217; AltName: Full=IBR domain-containing protein 1; AltName: Full=RING finger protein 217
MGAL3B010621	2.48078	0.00795701	RecName: Full=Prolyl 4-hydroxylase 1; Short=AtP4H-1; Short=AtP4H1
MGAL3B043363	2.48169	0.0486051	---NA---
MGAL3B040638	2.48228	0.0241957	RecName: Full=RING finger protein 151
MGAL3B066880	2.48469	1.54345e-07	---NA---
MGAL3B036048	2.48663	0.00284654	RecName: Full=Cilia- and flagella-associated protein 69
MGAL3B057139	2.48779	0.00528488	RecName: Full=Guanine nucleotide exchange factor DBS; AltName: Full=DBL's big sister; AltName: Full=MCF2-transforming sequence-like protein
MGAL3B058874	2.49121	0.0431853	RecName: Full=Sphingosine-1-phosphate phosphatase 1; Short=SPPase1; Short=Spp1; Short=hSPP1; Short=hSPPase1; AltName: Full=Sphingosine-1-phosphatase 1; AltName: Full=Sphingosine-1-phosphate phosphohydrolase 1; Short=SPP-1
MGAL3B003951	2.49345	0.045599	RecName: Full=Tyrosine 3-monooxygenase; AltName: Full=Tyrosine 3-hydroxylase; Short=TH
MGAL3B059934	2.49533	0.000976857	RecName: Full=Autophagy-related protein 2
MGAL3B056504	2.49714	0.000611787	RecName: Full=Autophagy-related protein 2
MGAL3B028192	2.49965	0.0207733	RecName: Full=Multiple epidermal growth factor-like domains protein 6; Short=Multiple EGF-like domains protein 6; AltName: Full=Epidermal growth factor-like protein 3; Short=EGF-like protein 3; Flags: Precursor
MGAL3B051726	2.50282	0.00329165	---NA---
MGAL3B041394	2.50568	0.0221716	---NA---
MGAL3B050530	2.50896	0.0280761	RecName: Full=Cilia- and flagella-associated protein 77
MGAL3B010411	2.51306	0.000604499	RecName: Full=Cannabinoid receptor 1; Short=CB-R; Short=CB1
MGAL3B043994	2.51424	0.0453477	RecName: Full=Fibrinogen C domain-containing protein 1
MGAL3B072890	2.51731	1.03616e-12	RecName: Full=Tubulin polyglutamylase TTLL6; AltName: Full=Tubulin--tyrosine ligase-like protein 6
MGAL3B066858	2.5179	0.0262103	RecName: Full=Tissue factor pathway inhibitor; Short=TFPI; AltName: Full=Extrinsic pathway inhibitor; Short=EPI; AltName: Full=Lipoprotein-associated coagulation inhibitor; Short=LACI; Flags: Precursor
MGAL3B065490	2.51847	0.00105779	RecName: Full=Inhibitor of nuclear factor kappa-B kinase subunit beta; Short=I-kappa-B-kinase beta; Short=IKK-B; Short=IKK-beta; Short=IkBKB; AltName: Full=I-kappa-B kinase 2; Short=IKK2; AltName: Full=Nuclear factor NF-kappa-B inhibitor kinase beta; Short=NFKBIKB
MGAL3B072323	2.52225	0.0226862	RecName: Full=Leucine-rich repeat-containing protein 34
MGAL3B048680	2.52259	0.000102909	RecName: Full=Dendritic arbor reduction protein 1
MGAL3B048205	2.52837	0.000383633	RecName: Full=Ankyrin-3; Short=ANK-3; AltName: Full=Ankyrin-G
MGAL3B049586	2.52846	0.000145521	RecName: Full=G-protein coupled receptor 157
MGAL3B023318	2.53263	0.000373959	---NA---
MGAL3B002106	2.53461	3.6229e-07	RecName: Full=Oxidative stress-induced growth inhibitor 2; AltName: Full=hT41
MGAL3B059948	2.53712	1.17709e-07	RecName: Full=Glyoxylate/hydroxypyruvate reductase B
MGAL3B026089	2.54215	0.0213297	RecName: Full=Phthiocerol synthesis polyketide synthase type I PpsA; AltName: Full=Beta-ketoacyl-acyl-carrier-protein synthase I
MGAL3B055748	2.54419	0.00268938	RecName: Full=CD63 antigen; AltName: CD_antigen=CD63
MGAL3B015064	2.55065	1.01883e-07	RecName: Full=Dipeptidyl peptidase 1; AltName: Full=Cathepsin C; AltName: Full=Cathepsin J; AltName: Full=Dipeptidyl peptidase I; Short=DPP-I; Short=DPPI; AltName: Full=Dipeptidyl transferase; Contains: RecName: Full=Dipeptidyl peptidase 1 exclusion domain chain; AltName: Full=Dipeptidyl peptidase I exclusion domain chain; Contains: RecName: Full=Dipeptidyl peptidase 1 heavy chain; AltName: Full=…
MGAL3B008494	2.55104	6.59433e-06	RecName: Full=Core-binding factor subunit beta; Short=CBF-beta; AltName: Full=Polyomavirus enhancer-binding protein 2 beta subunit; Short=PEA2-beta; Short=PEBP2-beta; AltName: Full=SL3-3 enhancer factor 1 subunit beta; AltName: Full=SL3/AKV core-binding factor beta subunit
MGAL3B051949	2.55229	0.000576908	RecName: Full=WSC domain-containing protein ARB_07870; Flags: Precursor
MGAL3B055763	2.55683	0.000163139	RecName: Full=Multiple epidermal growth factor-like domains protein 10; Short=Multiple EGF-like domains protein 10; Flags: Precursor
MGAL3B077587	2.55897	0.0221802	---NA---
MGAL3B000751	2.57113	0.0109654	---NA---
MGAL3B072883	2.57161	0.0333028	---NA---
MGAL3B059099	2.57223	0.00160443	RecName: Full=Transcription factor HES-1; AltName: Full=Hairy and enhancer of split 1
MGAL3B073016	2.57466	0.0081229	---NA---
MGAL3B061759	2.57704	0.00278962	RecName: Full=Zinc finger protein 652
MGAL3B070372	2.57705	0.0386009	RecName: Full=Mitochondria-eating protein; AltName: Full=Spermatogenesis-associated protein 18
MGAL3B056496	2.57773	0.00620678	---NA---
MGAL3B046965	2.57983	0.0112839	RecName: Full=NAD-dependent protein deacylase; AltName: Full=Regulatory protein SIR2 homolog
MGAL3B076151	2.58108	0.0328826	---NA---
MGAL3B068107	2.58352	0.000754818	---NA---
MGAL3B069178	2.5868	0.00352934	---NA---
MGAL3B055939	2.58831	0.000862682	RecName: Full=Vacuolar protein sorting/targeting protein 10; AltName: Full=Carboxypeptidase Y receptor; Short=CPY receptor; AltName: Full=Sortilin VPS10; AltName: Full=Vacuolar carboxypeptidase sorting receptor VPS10; Flags: Precursor
MGAL3B034322	2.59084	0.0188436	RecName: Full=Protein PIF; Contains: RecName: Full=Protein Pif97; Contains: RecName: Full=Protein Pif80; AltName: Full=Aragonite-binding protein; Flags: Precursor
MGAL3B015394	2.59114	0.0236968	RecName: Full=D(1A) dopamine receptor; AltName: Full=Dopamine D1 receptor
MGAL3B058598	2.59597	0.0362964	---NA---
MGAL3B070622	2.60092	0.0386009	RecName: Full=GTPase IMAP family member 4; AltName: Full=Immunity-associated nucleotide 1 protein; Short=IAN-1; AltName: Full=Immunity-associated protein 4
MGAL3B050104	2.60117	0.0181378	RecName: Full=EF-hand calcium-binding domain-containing protein 6; AltName: Full=DJ-1-binding protein; Short=DJBP
MGAL3B041186	2.60194	0.0411368	RecName: Full=Inositol polyphosphate multikinase; AltName: Full=Inositol 1,3,4,6-tetrakisphosphate 5-kinase
MGAL3B049111	2.60329	0.0283784	---NA---
MGAL3B019248	2.6093	0.0120569	RecName: Full=Tubulin beta chain; AltName: Full=Tubulin beta-5 chain
MGAL3B058507	2.61166	0.000113863	RecName: Full=LIM domain kinase 2; Short=LIMK-2
MGAL3B034378	2.61514	0.0496406	RecName: Full=WSC domain-containing protein 1
MGAL3B078270	2.61564	8.04633e-06	---NA---
MGAL3B034074	2.61929	0.0289932	RecName: Full=Coiled-coil domain-containing protein 42
MGAL3B018812	2.62114	0.0179011	---NA---
MGAL3B032161	2.62211	0.0414942	RecName: Full=Growth/differentiation factor 10; Short=GDF-10; AltName: Full=Bone morphogenetic protein 3B; Short=BMP-3B; Flags: Precursor
MGAL3B027143	2.62332	0.000373959	RecName: Full=Leucine-rich repeat-containing protein 39; AltName: Full=Myosin-interacting M-band-associated stress-responsive protein; Short=Myomasp
MGAL3B045812	2.63002	4.28307e-08	RecName: Full=NF-kappa-B inhibitor cactus
MGAL3B068540	2.63021	0.0429769	---NA---
MGAL3B034309	2.63224	3.09885e-05	RecName: Full=Serine/threonine-protein kinase RIO3; AltName: Full=RIO kinase 3
MGAL3B077085	2.63319	0.00347677	---NA---
MGAL3B065955	2.63377	0.0299492	---NA---
MGAL3B025538	2.63453	0.022726	RecName: Full=Dynein heavy chain 8, axonemal; AltName: Full=Axonemal beta dynein heavy chain 8; AltName: Full=Ciliary dynein heavy chain 8
MGAL3B061214	2.63693	8.80492e-08	RecName: Full=Interferon-inducible GTPase 5; AltName: Full=Immunity-related GTPase cinema 1
MGAL3B061605	2.63776	0.0208061	RecName: Full=Gelsolin; AltName: Full=Actin-depolymerizing factor; Short=ADF; AltName: Full=Brevin; Flags: Precursor
MGAL3B051905	2.63789	9.23035e-05	---NA---
MGAL3B030769	2.63901	7.07639e-08	RecName: Full=Immediate early response gene 5-like protein
MGAL3B055403	2.64178	4.80729e-06	---NA---
MGAL3B018795	2.6504	0.0258629	RecName: Full=Fibrillin-1; Contains: RecName: Full=Asprosin; Flags: Precursor
MGAL3B057933	2.65272	0.000319994	RecName: Full=Baculoviral IAP repeat-containing protein 3; AltName: Full=RING-type E3 ubiquitin transferase BIRC3
MGAL3B011147	2.65309	7.14797e-06	RecName: Full=Caspase-3; Short=CASP-3; Contains: RecName: Full=Caspase-3 subunit p17; Contains: RecName: Full=Caspase-3 subunit p12; Flags: Precursor
MGAL3B078208	2.65383	0.00192896	---NA---
MGAL3B005996	2.65712	1.26321e-11	RecName: Full=Dual specificity protein phosphatase 10; AltName: Full=Mitogen-activated protein kinase phosphatase 5; Short=MAP kinase phosphatase 5; Short=MKP-5
MGAL3B010590	2.65907	2.28809e-06	---NA---
MGAL3B011502	2.6634	0.00280694	---NA---
MGAL3B061310	2.66379	0.0384441	---NA---
MGAL3B009336	2.66492	0.0431299	RecName: Full=Hepatocyte growth factor; AltName: Full=Hepatopoietin-A; AltName: Full=Scatter factor; Short=SF; Contains: RecName: Full=Hepatocyte growth factor alpha chain; Contains: RecName: Full=Hepatocyte growth factor beta chain; Flags: Precursor
MGAL3B061978	2.66924	0.000136026	---NA---
MGAL3B055020	2.67404	2.27887e-07	---NA---
MGAL3B041863	2.67502	0.0109349	---NA---
MGAL3B003464	2.67842	0.0214632	RecName: Full=Nucleotide-binding oligomerization domain-containing protein 2; AltName: Full=Caspase recruitment domain-containing protein 15
MGAL3B034659	2.68006	0.0111491	RecName: Full=Phytanoyl-CoA hydroxylase-interacting protein-like
MGAL3B074643	2.68155	0.0426912	---NA---
MGAL3B064169	2.68376	0.000311806	RecName: Full=Sorting nexin-3
MGAL3B082175	2.6848	0.0357507	---NA---
MGAL3B015883	2.69158	0.0282472	RecName: Full=Coiled-coil domain-containing protein 39
MGAL3B003973	2.69241	0.0426509	RecName: Full=Tripartite motif-containing protein 2; AltName: Full=E3 ubiquitin-protein ligase TRIM2; AltName: Full=RING-type E3 ubiquitin transferase TRIM2
MGAL3B055747	2.69256	0.000785928	RecName: Full=Vacuolar protein 8
MGAL3B001306	2.69447	0.000977735	---NA---
MGAL3B056741	2.69595	0.0423681	RecName: Full=Glycine receptor subunit alpha-1; AltName: Full=Glycine receptor 48 kDa subunit; AltName: Full=Glycine receptor strychnine-binding subunit; Flags: Precursor
MGAL3B004076	2.69985	0.000590003	RecName: Full=Thrombospondin-1; AltName: Full=Glycoprotein G; Flags: Precursor
MGAL3B033873	2.70038	0.000124521	RecName: Full=Glutathione S-transferase Mu 2; AltName: Full=GST class-mu 2; AltName: Full=GSTM2-2
MGAL3B001994	2.70094	0.00123413	---NA---
MGAL3B056783	2.70137	0.00754749	---NA---
MGAL3B068722	2.70298	0.0247517	RecName: Full=Stabilizer of axonemal microtubules 1
MGAL3B056018	2.71039	0.0262694	RecName: Full=Tumor necrosis factor receptor superfamily member 5; AltName: Full=B-cell surface antigen CD40; AltName: Full=CD40L receptor; AltName: CD_antigen=CD40; Flags: Precursor
MGAL3B054573	2.71049	0.0372119	RecName: Full=Phthioceranic/hydroxyphthioceranic acid synthase; AltName: Full=Polyketide synthase pks2
MGAL3B085613	2.71368	0.00955254	---NA---
MGAL3B015348	2.71925	5.94271e-05	RecName: Full=Apoptosis-stimulating of p53 protein 1; AltName: Full=Protein phosphatase 1 regulatory subunit 13B
MGAL3B016605	2.7217	4.11581e-09	RecName: Full=TNFAIP3-interacting protein 2; AltName: Full=A20-binding inhibitor of NF-kappa-B activation 2; Short=ABIN-2; AltName: Full=Fetal liver LKB1-interacting protein
MGAL3B032630	2.72288	5.0402e-05	RecName: Full=DNA damage-regulated autophagy modulator protein 2; AltName: Full=Transmembrane protein 77
MGAL3B014698	2.72358	0.000100495	RecName: Full=Phosphoenolpyruvate carboxykinase, cytosolic [GTP]; Short=PEPCK-C
MGAL3B082474	2.72538	9.84213e-05	---NA---
MGAL3B048170	2.73184	0.0030607	RecName: Full=ETS translocation variant 3
MGAL3B058755	2.73727	2.43815e-05	---NA---
MGAL3B082489	2.73934	0.000557005	---NA---
MGAL3B046034	2.73944	4.56548e-07	RecName: Full=Leukocyte receptor cluster member 9
MGAL3B060353	2.74174	0.0473756	---NA---
MGAL3B043038	2.74562	0.00040026	RecName: Full=WSC domain-containing protein 2
MGAL3B075882	2.74682	0.0463542	---NA---
MGAL3B063448	2.74685	0.0188992	RecName: Full=Histone deacetylase 4; Short=HD4
MGAL3B000227	2.74835	0.045862	RecName: Full=Melatonin receptor type 1A; Short=Mel-1A-R; Short=Mel1a receptor
MGAL3B020004	2.74873	0.00368097	RecName: Full=DNA damage-inducible transcript 4-like protein
MGAL3B038386	2.75279	1.81774e-08	RecName: Full=Cytokine-inducible SH2-containing protein; Short=CIS; AltName: Full=CIS-1; AltName: Full=Suppressor of cytokine signaling; Short=SOCS
MGAL3B040626	2.7554	0.00607494	RecName: Full=Cystinosin homolog
MGAL3B038055	2.75678	0.00220009	RecName: Full=Phosphatidate phosphatase LPIN3; AltName: Full=Lipin-3
MGAL3B068167	2.76235	0.0447778	---NA---
MGAL3B009739	2.76593	0.00141699	RecName: Full=Caffeoyl-CoA O-methyltransferase; AltName: Full=Trans-caffeoyl-CoA 3-O-methyltransferase; Short=CCoAMT; Short=CCoAOMT
MGAL3B028111	2.77236	0.000146487	---NA---
MGAL3B043088	2.7725	0.0410624	RecName: Full=Argininosuccinate synthase; AltName: Full=Citrulline--aspartate ligase
MGAL3B075575	2.77449	0.00325894	---NA---
MGAL3B074918	2.77634	0.0252929	---NA---
MGAL3B019166	2.77917	2.20721e-06	---NA---
MGAL3B069161	2.78616	0.0254733	---NA---
MGAL3B043096	2.78708	0.00205425	---NA---
MGAL3B055401	2.78791	1.69048e-05	---NA---
MGAL3B079264	2.79027	0.00148068	---NA---
MGAL3B030842	2.79162	0.000139275	RecName: Full=Hexokinase-2; AltName: Full=Hexokinase type II; Short=HK II
MGAL3B020371	2.79629	0.00250436	---NA---
MGAL3B018587	2.79784	0.0200842	---NA---
MGAL3B068799	2.79853	0.0150118	RecName: Full=ATP synthase subunits region ORF 7
MGAL3B053038	2.80009	0.00186261	RecName: Full=LIM domain kinase 2; Short=LIMK-2
MGAL3B028117	2.8053	3.48016e-06	RecName: Full=IgGFc-binding protein; AltName: Full=Fcgamma-binding protein antigen; Short=FcgammaBP; Flags: Precursor
MGAL3B045298	2.80718	0.0391131	RecName: Full=NPC intracellular cholesterol transporter 1; AltName: Full=Niemann-Pick C1 protein; Flags: Precursor
MGAL3B061886	2.8131	0.00196393	---NA---
MGAL3B076602	2.81707	0.0132684	---NA---
MGAL3B016920	2.81999	0.0238948	RecName: Full=Tripartite motif-containing protein 45
MGAL3B020277	2.82375	0.0211814	RecName: Full=Solute carrier family 13 member 2; AltName: Full=Na(+)/dicarboxylate cotransporter 1; Short=NaDC-1; AltName: Full=Renal sodium/dicarboxylate cotransporter
MGAL3B002680	2.82566	0.000530386	---NA---
MGAL3B034194	2.82939	0.0429104	RecName: Full=Cilia- and flagella-associated protein 157
MGAL3B006957	2.83009	0.00284654	RecName: Full=Myeloid differentiation primary response protein MyD88
MGAL3B007763	2.83111	0.0130188	RecName: Full=Fat storage-inducing transmembrane protein 2; AltName: Full=Fat-inducing protein 2
MGAL3B071148	2.83145	0.000223935	RecName: Full=Tripartite motif-containing protein 2; AltName: Full=E3 ubiquitin-protein ligase TRIM2; AltName: Full=RING-type E3 ubiquitin transferase TRIM2
MGAL3B022776	2.83311	3.19282e-06	RecName: Full=Lysyl oxidase homolog 2; AltName: Full=Lysyl oxidase-like protein 2; Flags: Precursor
MGAL3B040872	2.83317	0.0346203	RecName: Full=Radial spoke head protein 9 homolog
MGAL3B036865	2.8334	7.23144e-10	RecName: Full=cAMP-responsive element-binding protein-like 2
MGAL3B054569	2.83348	0.0277063	RecName: Full=Big defensin; AltName: Full=Defensin; Flags: Precursor
MGAL3B051616	2.83436	0.0101034	RecName: Full=Cell division control protein 10
MGAL3B018419	2.83481	0.00109914	RecName: Full=Tripartite motif-containing protein 5; AltName: Full=RING-type E3 ubiquitin transferase TRIM5; AltName: Full=TRIM5alpha
MGAL3B059345	2.83518	1.80836e-09	RecName: Full=Insulin-like growth factor-binding protein complex acid labile subunit; Short=ALS; Flags: Precursor
MGAL3B064885	2.83658	0.00372385	RecName: Full=Galectin-4; Short=Gal-4; AltName: Full=L-36 lactose-binding protein; Short=L36LBP; AltName: Full=Lactose-binding lectin 4
MGAL3B076307	2.83659	0.00167152	---NA---
MGAL3B018896	2.8373	0.0134392	---NA---
MGAL3B070937	2.8377	0.0440203	RecName: Full=Placenta-specific gene 8 protein
MGAL3B065131	2.83815	0.0334853	---NA---
MGAL3B054045	2.84337	0.00331943	RecName: Full=Death-associated inhibitor of apoptosis 1; AltName: Full=Apoptosis 1 inhibitor; AltName: Full=E3 ubiquitin-protein ligase th; AltName: Full=Inhibitor of apoptosis 1; AltName: Full=Protein thread; AltName: Full=RING-type E3 ubiquitin transferase Diap1
MGAL3B078458	2.84479	0.0137917	---NA---
MGAL3B029223	2.84804	0.0209521	---NA---
MGAL3B063131	2.84858	0.000464979	RecName: Full=Actin, cytoplasmic 1; AltName: Full=Beta-actin; Contains: RecName: Full=Actin, cytoplasmic 1, N-terminally processed
MGAL3B040802	2.85043	0.00055799	RecName: Full=Purine nucleoside phosphorylase; Short=PNP; AltName: Full=Inosine phosphorylase; AltName: Full=Inosine-guanosine phosphorylase
MGAL3B066192	2.85089	1.40982e-05	---NA---
MGAL3B080440	2.85155	0.0447031	---NA---
MGAL3B075539	2.85673	9.6779e-05	---NA---
MGAL3B052888	2.85697	0.000924715	RecName: Full=Sodium-dependent multivitamin transporter; Short=Na(+)-dependent multivitamin transporter; AltName: Full=Solute carrier family 5 member 6
MGAL3B055900	2.85752	0.0190884	RecName: Full=Neuroendocrine convertase 2; Short=NEC 2; AltName: Full=KEX2-like endoprotease 2; AltName: Full=Prohormone convertase 2; AltName: Full=Proprotein convertase 2; Short=PC2; Flags: Precursor
MGAL3B075535	2.85791	0.0453469	---NA---
MGAL3B005902	2.86106	8.68638e-07	RecName: Full=piRNA biogenesis protein EXD1; AltName: Full=Exonuclease 3'-5' domain-containing protein 1; AltName: Full=Exonuclease 3'-5' domain-like-containing protein 1; AltName: Full=Inactive exonuclease EXD1
MGAL3B044480	2.86253	0.0128637	RecName: Full=Dynein regulatory complex subunit 4; AltName: Full=Growth arrest-specific protein 11; Short=GAS-11; AltName: Full=Growth arrest-specific protein 8; Short=GAS-8
MGAL3B069239	2.86325	0.0285453	---NA---
MGAL3B040470	2.86646	2.26647e-06	RecName: Full=Inhibitor of nuclear factor kappa-B kinase subunit epsilon; Short=I-kappa-B kinase epsilon; Short=IKK-E; Short=IKK-epsilon; Short=IkBKE; AltName: Full=Inducible I kappa-B kinase; Short=IKK-i
MGAL3B038697	2.86868	2.60681e-08	RecName: Full=Kelch-like protein 10
MGAL3B075533	2.86914	0.0244249	---NA---
MGAL3B050746	2.87308	0.0245478	RecName: Full=Nuclear factor NF-kappa-B p105 subunit; AltName: Full=DNA-binding factor KBF1; AltName: Full=EBP-1; AltName: Full=Nuclear factor of kappa light polypeptide gene enhancer in B-cells 1; Contains: RecName: Full=Nuclear factor NF-kappa-B p50 subunit
MGAL3B010543	2.87741	0.00875749	---NA---
MGAL3B014723	2.87787	5.94548e-07	---NA---
MGAL3B022121	2.87793	3.36659e-06	---NA---
MGAL3B008038	2.8787	6.44423e-07	---NA---
MGAL3B049783	2.88006	1.17779e-05	RecName: Full=Uromodulin; AltName: Full=Tamm-Horsfall urinary glycoprotein; Short=THP; Contains: RecName: Full=Uromodulin, secreted form; Flags: Precursor
MGAL3B080476	2.88308	0.0307429	---NA---
MGAL3B044139	2.88887	0.0329284	---NA---
MGAL3B069308	2.8891	0.00261146	---NA---
MGAL3B053376	2.8902	1.31578e-06	RecName: Full=Innexin unc-9; AltName: Full=Uncoordinated protein 9
MGAL3B059154	2.89147	0.00188529	---NA---
MGAL3B070076	2.89496	0.00125475	RecName: Full=Beta-hexosaminidase subunit alpha; AltName: Full=Beta-N-acetylhexosaminidase subunit alpha; Short=Hexosaminidase subunit A; AltName: Full=N-acetyl-beta-glucosaminidase subunit alpha; Flags: Precursor
MGAL3B060341	2.89594	7.26141e-08	---NA---
MGAL3B012519	2.89857	0.010927	RecName: Full=Nuclear receptor subfamily 1 group D member 1; AltName: Full=Rev-erbA-alpha; AltName: Full=V-erbA-related protein 1; Short=EAR-1
MGAL3B039356	2.90056	6.36917e-07	RecName: Full=Perilipin-2; AltName: Full=Adipophilin; AltName: Full=Adipose differentiation-related protein; Short=ADRP
MGAL3B081146	2.905	0.000584512	---NA---
MGAL3B037080	2.91138	0.00163045	RecName: Full=3-ketosteroid-9-alpha-monooxygenase, oxygenase component; AltName: Full=3-ketosteroid-9-alpha-hydroxylase, oxygenase component; Short=KSH; AltName: Full=Androsta-1,4-diene-3,17-dione 9-alpha-hydroxylase; AltName: Full=Rieske-type oxygenase; Short=RO
MGAL3B075056	2.91175	3.70838e-07	---NA---
MGAL3B000236	2.91421	0.0298825	RecName: Full=Radial spoke head protein 6 homolog A; AltName: Full=Radial spoke head-like protein 1
MGAL3B010426	2.91649	1.15938e-08	RecName: Full=Fibrinogen-like protein 1; Flags: Precursor
MGAL3B041816	2.92078	0.0314152	RecName: Full=Integrin beta-like protein A; AltName: Full=109 gene 1 protein; Flags: Precursor
MGAL3B022896	2.92522	0.0171233	---NA---
MGAL3B008469	2.92613	0.000130282	RecName: Full=Probable ADP-ribose 1''-phosphate phosphatase YML087W
MGAL3B003762	2.92783	0.000469443	---NA---
MGAL3B055775	2.92814	7.97472e-09	RecName: Full=ETS domain-containing protein Elk-1
MGAL3B022122	2.92983	2.02939e-18	RecName: Full=DnaJ homolog subfamily B member 4
MGAL3B084614	2.93368	0.0460554	---NA---
MGAL3B078113	2.93613	0.0345593	---NA---
MGAL3B063798	2.94163	2.89496e-05	RecName: Full=Galactokinase; AltName: Full=Galactose kinase
MGAL3B024307	2.94376	0.000109564	---NA---
MGAL3B054210	2.94536	0.0101507	RecName: Full=Neurocan core protein; AltName: Full=Chondroitin sulfate proteoglycan 3; Flags: Precursor
MGAL3B042719	2.94601	6.52285e-05	---NA---
MGAL3B001281	2.95019	0.0100381	---NA---
MGAL3B031765	2.95276	0.000813832	RecName: Full=Cell division control protein 42 homolog; AltName: Full=G25K GTP-binding protein; Flags: Precursor
MGAL3B058328	2.9542	0.0178974	RecName: Full=Protocadherin beta-1; Short=PCDH-beta-1; Flags: Precursor
MGAL3B068717	2.95461	0.0108725	RecName: Full=Sulfotransferase 1A1; Short=ST1A1; AltName: Full=Aryl sulfotransferase; AltName: Full=Phenol sulfotransferase; AltName: Full=Phenol-sulfating phenol sulfotransferase; Short=P-PST
MGAL3B023610	2.95465	0.0116747	---NA---
MGAL3B048285	2.95488	0.000138204	RecName: Full=4,5-DOPA dioxygenase extradiol
MGAL3B047517	2.95635	0.0281998	RecName: Full=Caspase-3; Short=CASP-3; Contains: RecName: Full=Caspase-3 subunit p17; Contains: RecName: Full=Caspase-3 subunit p12; Flags: Precursor
MGAL3B046893	2.95845	0.0024011	RecName: Full=PACRG-like protein
MGAL3B070625	2.96228	8.56781e-09	RecName: Full=GTPase IMAP family member 4; AltName: Full=Immunity-associated nucleotide 1 protein; Short=IAN-1; AltName: Full=Immunity-associated protein 4
MGAL3B024020	2.96265	0.0300817	RecName: Full=Alpha-protein kinase vwkA; AltName: Full=von Willebrand factor A alpha-kinase; Short=vWF kinase
MGAL3B016714	2.96538	4.2998e-07	---NA---
MGAL3B024072	2.96687	0.0483833	RecName: Full=Aggrecan core protein; AltName: Full=Cartilage-specific proteoglycan core protein; Short=CSPCP; Flags: Precursor
MGAL3B072011	2.96793	1.93412e-07	---NA---
MGAL3B073369	2.96958	0.0272244	---NA---
MGAL3B056010	2.97045	0.0199095	RecName: Full=Sodium- and chloride-dependent glycine transporter 1; Short=GlyT-1; Short=GlyT1; AltName: Full=Solute carrier family 6 member 9
MGAL3B069637	2.97817	5.0529e-08	---NA---
MGAL3B008781	2.97819	0.0052925	---NA---
MGAL3B016238	2.9802	0.0243953	---NA---
MGAL3B064330	2.98087	0.00249101	---NA---
MGAL3B041924	2.98137	0.00463525	RecName: Full=Solute carrier family 52, riboflavin transporter, member 3; AltName: Full=Riboflavin transporter 2; Short=RFT2
MGAL3B076485	2.98288	0.000295908	---NA---
MGAL3B003865	2.98815	0.00202646	RecName: Full=Leucine-rich repeat-containing protein 4B; AltName: Full=Netrin-G3 ligand; Short=NGL-3; Flags: Precursor
MGAL3B072754	2.99193	0.000767655	---NA---
MGAL3B083571	2.99403	0.0142932	---NA---
MGAL3B033214	2.99574	0.00413437	RecName: Full=MAM domain-containing glycosylphosphatidylinositol anchor protein 2; AltName: Full=MAM domain-containing protein 1; Flags: Precursor
MGAL3B042352	2.99709	0.00260552	RecName: Full=NAD-dependent protein deacetylase; AltName: Full=Regulatory protein SIR2 homolog
MGAL3B008529	3.00146	0.0167869	---NA---
MGAL3B078067	3.01049	2.34674e-08	---NA---
MGAL3B055129	3.01112	0.00121265	---NA---
MGAL3B056122	3.01217	0.0245563	RecName: Full=JNK1/MAPK8-associated membrane protein; Short=JKAMP; AltName: Full=JNK1-associated membrane protein; Short=JAMP; AltName: Full=Medulloblastoma antigen MU-MB-50.4
MGAL3B025285	3.01894	0.0246683	RecName: Full=Enteropeptidase; AltName: Full=Enterokinase; AltName: Full=Serine protease 7; AltName: Full=Transmembrane protease serine 15; Contains: RecName: Full=Enteropeptidase non-catalytic heavy chain; Contains: RecName: Full=Enteropeptidase catalytic light chain; Flags: Precursor
MGAL3B042498	3.02015	8.82268e-06	RecName: Full=Phospholipid scramblase 2; Short=PL scramblase 2; AltName: Full=Ca(2+)-dependent phospholipid scramblase 2
MGAL3B026378	3.02191	0.00509349	---NA---
MGAL3B013373	3.0222	0.00201421	---NA---
MGAL3B042207	3.02466	0.00531975	RecName: Full=Guanine nucleotide exchange factor DBS; AltName: Full=DBL's big sister; AltName: Full=MCF2-transforming sequence-like protein
MGAL3B025880	3.03086	5.68904e-05	---NA---
MGAL3B023239	3.0318	0.000145521	RecName: Full=Receptor-type tyrosine-protein phosphatase delta; Short=Protein-tyrosine phosphatase delta; Short=R-PTP-delta; Flags: Precursor
MGAL3B035163	3.0321	4.34772e-06	RecName: Full=Ectonucleoside triphosphate diphosphohydrolase 1; Short=NTPDase 1; AltName: Full=Ecto-ATP diphosphohydrolase 1; Short=Ecto-ATPDase 1; Short=Ecto-ATPase 1; AltName: Full=Ecto-apyrase; AltName: Full=Lymphoid cell activation antigen; AltName: CD_antigen=CD39
MGAL3B014176	3.03297	0.00792583	RecName: Full=Serine palmitoyltransferase 2; AltName: Full=Long chain base biosynthesis protein 2; Short=LCB 2; AltName: Full=Long chain base biosynthesis protein 2a; Short=LCB2a; AltName: Full=Serine-palmitoyl-CoA transferase 2; Short=SPT 2
MGAL3B031599	3.03783	0.00258693	RecName: Full=ATP-binding cassette sub-family A member 2; AltName: Full=ATP-binding cassette transporter 2; Short=ATP-binding cassette 2
MGAL3B023873	3.03928	0.0195781	---NA---
MGAL3B024395	3.03943	0.01892	---NA---
MGAL3B061817	3.04273	0.0021721	RecName: Full=Galactokinase; AltName: Full=Galactose kinase
MGAL3B043686	3.04467	0.0328662	RecName: Full=Chaperone protein DnaK; AltName: Full=HSP70; AltName: Full=Heat shock 70 kDa protein; AltName: Full=Heat shock protein 70
MGAL3B020798	3.04532	0.0328826	---NA---
MGAL3B015859	3.04643	0.027778	RecName: Full=Properdin; AltName: Full=Complement factor P; Flags: Precursor
MGAL3B024570	3.04746	0.0374029	---NA---
MGAL3B043418	3.0483	0.0290223	RecName: Full=Homeobox protein SIX1; AltName: Full=Sine oculis homeobox homolog 1
MGAL3B011992	3.04852	0.0343644	RecName: Full=Dynein intermediate chain 1, axonemal; AltName: Full=Axonemal dynein intermediate chain 1
MGAL3B047047	3.05756	0.0497228	---NA---
MGAL3B019240	3.05772	0.00366162	RecName: Full=Death-associated inhibitor of apoptosis 2; AltName: Full=Apoptosis 2 inhibitor; AltName: Full=IAP homolog A; AltName: Full=IAP-like protein; Short=ILP; Short=dILP; AltName: Full=Inhibitor of apoptosis 2
MGAL3B080450	3.06022	6.74625e-08	---NA---
MGAL3B046414	3.06285	0.0150738	---NA---
MGAL3B029725	3.06293	1.23124e-14	RecName: Full=Peroxisome proliferator-activated receptor gamma; Short=PPAR-gamma; AltName: Full=Nuclear receptor subfamily 1 group C member 3
MGAL3B024396	3.06306	0.000355897	---NA---
MGAL3B072881	3.07225	0.000426068	---NA---
MGAL3B052876	3.08032	0.00258267	RecName: Full=GTPase IMAP family member 4; AltName: Full=Immunity-associated nucleotide 1 protein; Short=IAN-1; AltName: Full=Immunity-associated protein 4
MGAL3B034262	3.08165	0.00403329	RecName: Full=Low-density lipoprotein receptor-related protein 2; Short=LRP-2; AltName: Full=Glycoprotein 330; Short=gp330; AltName: Full=Megalin; Flags: Precursor
MGAL3B066030	3.0832	3.70685e-05	RecName: Full=Arrestin domain-containing protein 3
MGAL3B001854	3.08425	0.016006	RecName: Full=Metal cation symporter ZIP14; AltName: Full=Solute carrier family 39 member 14; AltName: Full=Zrt- and Irt-like protein 14; Short=ZIP-14; Flags: Precursor
MGAL3B034895	3.08505	2.68112e-05	---NA---
MGAL3B079818	3.08842	0.000389051	---NA---
MGAL3B055263	3.09252	0.00285655	RecName: Full=Ubiquitin-conjugating enzyme E2 D3; AltName: Full=(E3-independent) E2 ubiquitin-conjugating enzyme D3; AltName: Full=E2 ubiquitin-conjugating enzyme D3; AltName: Full=Ubiquitin carrier protein D3; AltName: Full=Ubiquitin-protein ligase D3
MGAL3B069431	3.09438	0.0105932	---NA---
MGAL3B084577	3.10095	0.000138457	---NA---
MGAL3B058854	3.10169	0.00510749	RecName: Full=Chaperone protein DnaK; AltName: Full=HSP70; AltName: Full=Heat shock 70 kDa protein; AltName: Full=Heat shock protein 70
MGAL3B040040	3.10402	0.0255696	RecName: Full=Hemicentin-2; Flags: Precursor
MGAL3B079013	3.10699	0.0189666	---NA---
MGAL3B030405	3.10879	0.00796231	---NA---
MGAL3B028135	3.1115	7.79549e-07	RecName: Full=Rho-related GTP-binding protein RhoE; AltName: Full=Rho family GTPase 3; AltName: Full=Rnd3; Flags: Precursor
MGAL3B059440	3.12406	0.012559	---NA---
MGAL3B061859	3.12458	0.0315226	RecName: Full=Death-associated inhibitor of apoptosis 2; AltName: Full=Apoptosis 2 inhibitor; AltName: Full=IAP homolog A; AltName: Full=IAP-like protein; Short=ILP; Short=dILP; AltName: Full=Inhibitor of apoptosis 2
MGAL3B002972	3.12893	0.0023836	RecName: Full=Placenta-specific gene 8 protein
MGAL3B045053	3.13046	0.00147113	RecName: Full=Peptidyl-tRNA hydrolase; Short=PTH
MGAL3B008222	3.1401	0.00249101	RecName: Full=Phenylalanine--tRNA ligase alpha subunit; AltName: Full=Phenylalanyl-tRNA synthetase alpha subunit; Short=PheRS
MGAL3B069312	3.14355	0.0130897	---NA---
MGAL3B043540	3.14363	0.00390302	---NA---
MGAL3B075633	3.14933	0.0101777	partial_cds
MGAL3B018362	3.15262	0.000201612	---NA---
MGAL3B079153	3.15481	0.035335	---NA---
MGAL3B029312	3.16144	0.00220009	---NA---
MGAL3B057940	3.16296	0.00809109	RecName: Full=Coiled-coil domain-containing protein 40
MGAL3B067547	3.16483	0.0224807	---NA---
MGAL3B044343	3.16734	0.0467935	RecName: Full=Acidic phospholipase A2 2; Short=svPLA2; AltName: Full=Phosphatidylcholine 2-acylhydrolase; Flags: Precursor
MGAL3B049336	3.17069	0.000272644	---NA---
MGAL3B025714	3.17659	0.00615847	---NA---
MGAL3B038956	3.18385	0.0349533	---NA---
MGAL3B072751	3.18671	3.61836e-05	---NA---
MGAL3B000059	3.18724	0.00270159	---NA---
MGAL3B046327	3.18774	9.95259e-09	RecName: Full=Death domain-containing protein CRADD; AltName: Full=Caspase and RIP adapter with death domain; AltName: Full=RIP-associated protein with a death domain
MGAL3B079376	3.1895	0.00283008	---NA---
MGAL3B070648	3.1896	4.75286e-08	---NA---
MGAL3B067452	3.19149	0.040216	---NA---
MGAL3B056095	3.19574	0.0104502	---NA---
MGAL3B029051	3.19853	8.20302e-05	---NA---
MGAL3B051637	3.20182	0.0273129	RecName: Full=Protein FAM183A
MGAL3B074337	3.20187	0.00386445	---NA---
MGAL3B081913	3.20276	0.0102781	---NA---
MGAL3B043439	3.2091	0.0309277	RecName: Full=Calmodulin; Short=CaM
MGAL3B077140	3.21141	0.00795307	---NA---
MGAL3B047692	3.2136	0.0308938	---NA---
MGAL3B055872	3.21849	0.0361862	---NA---
MGAL3B007463	3.2206	0.0159264	---NA---
MGAL3B081941	3.22501	1.90763e-09	---NA---
MGAL3B031036	3.2279	0.00868485	---NA---
MGAL3B029287	3.23038	0.000445974	RecName: Full=Neurocalcin-delta
MGAL3B033128	3.23418	1.92628e-05	RecName: Full=Growth arrest and DNA damage-inducible protein GADD45 alpha; AltName: Full=DNA damage-inducible transcript 1 protein; Short=DDIT-1
MGAL3B010252	3.2367	0.0436144	RecName: Full=Leucine-rich repeat-containing protein 34
MGAL3B048746	3.24742	0.000514244	RecName: Full=Thyrotroph embryonic factor
MGAL3B056151	3.24994	0.00216039	RecName: Full=Kinesin-like protein KIF3A; AltName: Full=Microtubule plus end-directed kinesin motor 3A
MGAL3B004012	3.2526	0.0313167	---NA---
MGAL3B043362	3.25403	0.000436588	RecName: Full=Dopamine N-acetyltransferase; AltName: Full=Arylalkylamine N-acetyltransferase
MGAL3B036982	3.25961	6.35611e-06	---NA---
MGAL3B049218	3.26357	7.57132e-05	RecName: Full=Sestrin-2
MGAL3B080760	3.26666	1.19166e-06	---NA---
MGAL3B080246	3.2717	0.0269563	---NA---
MGAL3B030922	3.27558	2.89752e-07	RecName: Full=Ras-related protein Rab-7a
MGAL3B046922	3.27703	0.014079	RecName: Full=Cochlin; AltName: Full=COCH-5B2; Flags: Precursor
MGAL3B006517	3.27713	0.0480761	---NA---
MGAL3B014517	3.27863	3.67499e-06	RecName: Full=Annetocin receptor
MGAL3B034853	3.28275	0.000131784	RecName: Full=Ras-like protein 1; AltName: Full=Ras homolog type B; Flags: Precursor
MGAL3B046032	3.29055	1.44954e-12	RecName: Full=A-kinase anchor protein 7 isoform gamma; Short=AKAP-7 isoform gamma; AltName: Full=A-kinase anchor protein 18 kDa; Short=AKAP 18; AltName: Full=Protein kinase A-anchoring protein 7 isoform gamma; Short=PRKA7 isoform gamma
MGAL3B048102	3.29192	0.0149694	RecName: Full=Leucine-rich repeat-containing protein 34
MGAL3B059535	3.29671	4.12567e-06	RecName: Full=2'-5'-oligoadenylate synthase 3; Short=(2-5')oligo(A) synthase 3; Short=2-5A synthase 3
MGAL3B016851	3.30062	0.0465062	---NA---
MGAL3B047613	3.30347	2.5346e-07	---NA---
MGAL3B081002	3.30861	0.0405865	---NA---
MGAL3B042912	3.31116	1.70946e-15	---NA---
MGAL3B082715	3.31396	5.13552e-06	partial_cds
MGAL3B026884	3.31534	0.00103791	RecName: Full=Nitric oxide synthase, endothelial; AltName: Full=Constitutive NOS; Short=cNOS; AltName: Full=EC-NOS; AltName: Full=Endothelial NOS; Short=eNOS; AltName: Full=NOS type III; Short=NOSIII
MGAL3B007926	3.31564	5.13222e-11	RecName: Full=Protein neuralized
MGAL3B063161	3.31955	0.00243984	---NA---
MGAL3B052809	3.31995	1.07448e-07	---NA---
MGAL3B077271	3.32361	0.0188436	---NA---
MGAL3B056515	3.32569	0.0266191	---NA---
MGAL3B081171	3.32797	0.00022642	---NA---
MGAL3B015928	3.33183	0.0133444	---NA---
MGAL3B081527	3.33199	0.00965458	---NA---
MGAL3B030914	3.33865	0.00518237	RecName: Full=Protein trunk; Flags: Precursor
MGAL3B059901	3.33943	2.7285e-05	---NA---
MGAL3B008207	3.34152	0.000247876	RecName: Full=Baculoviral IAP repeat-containing protein 8; AltName: Full=Inhibitor of apoptosis-like protein 2; Short=IAP-like protein 2; Short=ILP-2
MGAL3B041165	3.34226	9.55558e-05	RecName: Full=Protein SYM1
MGAL3B065892	3.34576	0.0479001	---NA---
MGAL3B054766	3.34621	0.0285453	RecName: Full=TM2 domain-containing protein DDB_G0277895
MGAL3B025051	3.34676	0.0346203	RecName: Full=Ankyrin-3; Short=ANK-3; AltName: Full=Ankyrin-G
MGAL3B035092	3.34888	3.41163e-06	---NA---
MGAL3B064181	3.35002	0.0288977	---NA---
MGAL3B030429	3.35052	0.000158476	---NA---
MGAL3B078479	3.35082	8.53508e-12	---NA---
MGAL3B053842	3.35124	0.000694701	---NA---
MGAL3B081476	3.35156	4.69421e-06	---NA---
MGAL3B070850	3.35289	0.00821559	---NA---
MGAL3B016155	3.35855	3.63382e-08	---NA---
MGAL3B026312	3.35962	0.0383349	---NA---
MGAL3B041602	3.36218	0.046169	---NA---
MGAL3B042913	3.36293	1.26321e-11	RecName: Full=DnaJ homolog subfamily B member 4
MGAL3B011922	3.3636	0.00419249	RecName: Full=Aquaporin-5; Short=AQP-5
MGAL3B009688	3.37383	0.000193547	RecName: Full=Phosphoenolpyruvate carboxykinase [GTP]; Short=PEP carboxykinase; Short=PEPCK
MGAL3B043037	3.37432	9.86117e-05	---NA---
MGAL3B046639	3.37852	0.0235231	RecName: Full=LIM and SH3 domain protein 1; Short=LASP-1
MGAL3B021068	3.38014	0.0182374	---NA---
MGAL3B015007	3.38258	0.00388353	RecName: Full=Alpha-2-macroglobulin; Short=Alpha-2-M; Flags: Precursor
MGAL3B034663	3.38345	0.0156871	RecName: Full=MANSC domain-containing protein 1; Flags: Precursor
MGAL3B031243	3.38724	0.0453906	RecName: Full=Uromodulin; AltName: Full=Tamm-Horsfall urinary glycoprotein; Short=THP; Contains: RecName: Full=Uromodulin, secreted form; Flags: Precursor
MGAL3B015333	3.39028	0.00156779	---NA---
MGAL3B007536	3.39044	0.0276929	RecName: Full=Contactin-2; AltName: Full=Axonal glycoprotein TAG-1; AltName: Full=Axonin-1; AltName: Full=Transient axonal glycoprotein 1; Short=TAX-1; Flags: Precursor
MGAL3B014514	3.39077	2.50122e-08	RecName: Full=Cephalotocin receptor 1; AltName: Full=OC/CE-R 1; AltName: Full=OT/VP superfamily peptide receptor 1
MGAL3B055379	3.39393	0.0269557	---NA---
MGAL3B002986	3.39848	2.43847e-09	---NA---
MGAL3B042011	3.39859	0.0220296	RecName: Full=Plasminogen; Contains: RecName: Full=Plasmin heavy chain A; Contains: RecName: Full=Activation peptide; Contains: RecName: Full=Plasmin heavy chain A, short form; Contains: RecName: Full=Plasmin light chain B; Flags: Precursor
MGAL3B010891	3.40461	3.05526e-16	RecName: Full=Actin, cytoplasmic; Contains: RecName: Full=Actin, cytoplasmic, intermediate form; Flags: Precursor
MGAL3B007660	3.40491	0.0490134	RecName: Full=15-hydroxyprostaglandin dehydrogenase [NAD(+)]; Short=15-PGDH; AltName: Full=Prostaglandin dehydrogenase 1
MGAL3B076315	3.4102	0.00826698	---NA---
MGAL3B051913	3.41898	0.0150063	RecName: Full=Sodium- and chloride-dependent glycine transporter 1; Short=GlyT-1; Short=GlyT1; AltName: Full=Solute carrier family 6 member 9
MGAL3B001044	3.42478	0.0134028	RecName: Full=Neuropeptide prohormone-4; Flags: Precursor
MGAL3B079269	3.42723	0.0177804	---NA---
MGAL3B002532	3.42728	0.00497881	RecName: Full=Cadherin-23; AltName: Full=Otocadherin; Flags: Precursor
MGAL3B021076	3.43279	0.0494559	---NA---
MGAL3B027047	3.43962	2.03477e-05	---NA---
MGAL3B009294	3.4419	2.25772e-05	RecName: Full=Tripartite motif-containing protein 45
MGAL3B033123	3.44394	8.20298e-23	RecName: Full=Growth arrest and DNA damage-inducible protein GADD45 alpha; AltName: Full=DNA damage-inducible transcript 1 protein; Short=DDIT-1
MGAL3B032369	3.44985	0.00450018	---NA---
MGAL3B047323	3.45265	0.000163139	RecName: Full=Regulator of G-protein signaling 5; Short=RGS5
MGAL3B043283	3.45682	0.041118	RecName: Full=Meprin A subunit beta; AltName: Full=Endopeptidase-2; AltName: Full=Meprin B; Flags: Precursor
MGAL3B013883	3.45737	0.000152593	RecName: Full=Baculoviral IAP repeat-containing protein 8; AltName: Full=Inhibitor of apoptosis-like protein 2; Short=IAP-like protein 2; Short=ILP-2
MGAL3B068102	3.45818	0.041794	RecName: Full=ADP-ribosylation factor 1
MGAL3B071765	3.46164	0.000927928	RecName: Full=Galaxin; Flags: Precursor
MGAL3B056413	3.4646	0.00512514	---NA---
MGAL3B000075	3.4669	0.0432963	---NA---
MGAL3B028000	3.46746	0.000112218	RecName: Full=Dual specificity protein phosphatase 19; AltName: Full=Dual specificity phosphatase TS-DSP1; AltName: Full=Low molecular weight dual specificity phosphatase 3; Short=LMW-DSP3; AltName: Full=Protein phosphatase SKRP1; AltName: Full=Stress-activated protein kinase pathway-regulating phosphatase 1; Short=SAPK pathway-regulating phosphatase 1
MGAL3B026026	3.47743	0.0240635	---NA---
MGAL3B068745	3.48153	0.00243758	RecName: Full=Cytochrome P450 3A12; AltName: Full=CYPIIIA12; AltName: Full=Cytochrome P450-PBD-1
MGAL3B034375	3.48226	5.66503e-08	RecName: Full=Galactoside alpha-(1,2)-fucosyltransferase 1; AltName: Full=Alpha(1,2)FT 1; AltName: Full=Fucosyltransferase 1; AltName: Full=GDP-L-fucose:beta-D-galactoside 2-alpha-L-fucosyltransferase 1; AltName: Full=Type 1 galactoside alpha-(1,2)-fucosyltransferase FUT1; AltName: Full=Type 2 galactoside alpha-(1,2)-fucosyltransferase FUT1
MGAL3B055187	3.48363	0.0108725	RecName: Full=Hemicentin-1; AltName: Full=Fibulin-6; Short=FIBL-6; Flags: Precursor
MGAL3B072592	3.48995	0.000100616	RecName: Full=Arrestin domain-containing protein 3
MGAL3B069072	3.49077	0.00195408	---NA---
MGAL3B033779	3.4926	0.0357399	---NA---
MGAL3B030681	3.49489	1.09065e-08	---NA---
MGAL3B031193	3.49568	5.39256e-09	RecName: Full=Krueppel-like factor 3; AltName: Full=Basic krueppel-like factor; AltName: Full=CACCC-box-binding protein BKLF; AltName: Full=TEF-2
MGAL3B006764	3.49664	0.0429104	RecName: Full=E3 ubiquitin-protein ligase TRIM56; AltName: Full=RING-type E3 ubiquitin transferase TRIM56; AltName: Full=Tripartite motif-containing protein 56
MGAL3B059041	3.49746	0.0313134	RecName: Full=Neuronal acetylcholine receptor subunit alpha-7; Flags: Precursor
MGAL3B066193	3.49777	2.67174e-05	---NA---
MGAL3B020923	3.49905	0.00345233	---NA---
MGAL3B070256	3.49954	5.59162e-05	RecName: Full=Myeloid differentiation primary response protein MyD88
MGAL3B015935	3.50355	1.40151e-05	RecName: Full=Baculoviral IAP repeat-containing protein 8; AltName: Full=Inhibitor of apoptosis-like protein 2; Short=IAP-like protein 2; Short=ILP-2
MGAL3B023837	3.50467	0.00638059	RecName: Full=Phospholipid scramblase 2; Short=PL scramblase 2; AltName: Full=Ca(2+)-dependent phospholipid scramblase 2
MGAL3B049802	3.51007	0.00817296	RecName: Full=Coiled-coil domain-containing protein 180
MGAL3B028119	3.51371	0.000542656	RecName: Full=Tumor necrosis factor receptor superfamily member 5; AltName: Full=B-cell surface antigen CD40; AltName: Full=CD40L receptor; AltName: CD_antigen=CD40; Flags: Precursor
MGAL3B033420	3.51704	3.89344e-05	---NA---
MGAL3B072012	3.51953	1.21427e-06	---NA---
MGAL3B026682	3.51957	0.000108999	RecName: Full=E3 ubiquitin-protein ligase arih1; AltName: Full=Protein ariadne-1 homolog; Short=ARI-1; AltName: Full=RING-type E3 ubiquitin transferase arih1
MGAL3B000066	3.52083	0.000104292	RecName: Full=Baculoviral IAP repeat-containing protein 8; AltName: Full=Inhibitor of apoptosis-like protein 2; Short=IAP-like protein 2; Short=ILP-2
MGAL3B074336	3.53112	7.26794e-10	---NA---
MGAL3B029924	3.53118	0.00365079	RecName: Full=Tektin-1
MGAL3B022789	3.53482	0.00795701	---NA---
MGAL3B030013	3.53531	0.0292762	RecName: Full=Trace amine-associated receptor 1; Short=TaR-1; Short=Trace amine receptor 1
MGAL3B076979	3.53584	0.0301572	---NA---
MGAL3B042330	3.53755	7.51062e-17	RecName: Full=Kyphoscoliosis peptidase
MGAL3B013621	3.53861	0.0067369	RecName: Full=Sperm-associated antigen 17; AltName: Full=Projection protein PF6 homolog
MGAL3B021902	3.54062	0.0156871	RecName: Full=Collagen alpha-1(X) chain; Flags: Precursor
MGAL3B003040	3.542	0.0155234	---NA---
MGAL3B073996	3.54255	3.52912e-05	---NA---
MGAL3B062365	3.54532	0.0281998	RecName: Full=Thyroid peroxidase; Short=TPO; Flags: Precursor
MGAL3B016085	3.54709	0.0104151	RecName: Full=Tyrosinase; AltName: Full=Monophenol monooxygenase
MGAL3B067954	3.54901	6.23322e-06	RecName: Full=Putative inhibitor of apoptosis
MGAL3B024985	3.54964	0.00390302	RecName: Full=CXXC motif containing zinc binding protein; AltName: Full=UPF0587 protein C1orf123 homolog
MGAL3B067014	3.55	0.028272	---NA---
MGAL3B020974	3.55087	0.0393854	RecName: Full=Penicillin-binding protein 4*; Short=PBP 4*; AltName: Full=PBP 4A; AltName: Full=Penicillin-binding protein E
MGAL3B033333	3.55238	0.0124263	RecName: Full=Filamin-C; Short=FLN-C; AltName: Full=ABP-280-like protein; AltName: Full=ABP-L; AltName: Full=Actin-binding-like protein; AltName: Full=Filamin-2; AltName: Full=Gamma-filamin
MGAL3B053048	3.55407	0.00173163	---NA---
MGAL3B004783	3.56707	2.28309e-05	RecName: Full=Putative inhibitor of apoptosis
MGAL3B064276	3.56724	4.28114e-07	RecName: Full=Protein phosphatase 1 regulatory subunit 15A; AltName: Full=Growth arrest and DNA damage-inducible protein GADD34; AltName: Full=Myeloid differentiation primary response protein MyD116 homolog
MGAL3B010894	3.5757	1.97278e-05	RecName: Full=Actin, cytoplasmic; Contains: RecName: Full=Actin, cytoplasmic, intermediate form; Flags: Precursor
MGAL3B051934	3.5807	0.0409848	---NA---
MGAL3B039583	3.58191	3.42319e-08	---NA---
MGAL3B070957	3.5846	6.14282e-18	RecName: Full=Vasopressin V1a receptor; Short=V1aR; AltName: Full=AVPR V1a; AltName: Full=Antidiuretic hormone receptor 1a; AltName: Full=Vascular/hepatic-type arginine vasopressin receptor
MGAL3B077306	3.58614	0.0392971	---NA---
MGAL3B067876	3.58815	4.49783e-12	---NA---
MGAL3B047454	3.59141	0.000739922	RecName: Full=Tryptophan 5-hydroxylase 1; AltName: Full=Tryptophan 5-monooxygenase 1
MGAL3B012592	3.59603	0.00230153	RecName: Full=Breast cancer anti-estrogen resistance protein 3 homolog
MGAL3B085304	3.59673	0.0216648	---NA---
MGAL3B050231	3.60038	3.01633e-21	RecName: Full=Probable G-protein coupled receptor 139; AltName: Full=G(q)-coupled orphan receptor GPRg1; AltName: Full=G-protein-coupled receptor PGR3
MGAL3B000897	3.60046	2.61436e-07	RecName: Full=Galactoside alpha-(1,2)-fucosyltransferase 1; AltName: Full=Alpha(1,2)FT 1; AltName: Full=Fucosyltransferase 1; AltName: Full=GDP-L-fucose:beta-D-galactoside 2-alpha-L-fucosyltransferase 1; AltName: Full=Type 1 galactoside alpha-(1,2)-fucosyltransferase FUT1; AltName: Full=Type 2 galactoside alpha-(1,2)-fucosyltransferase FUT1
MGAL3B017893	3.60141	8.20248e-08	---NA---
MGAL3B044826	3.60193	4.27391e-07	RecName: Full=Cephalotocin receptor 1; AltName: Full=OC/CE-R 1; AltName: Full=OT/VP superfamily peptide receptor 1
MGAL3B050378	3.60498	3.65852e-09	---NA---
MGAL3B052875	3.60596	0.000290812	RecName: Full=GTPase IMAP family member 4; AltName: Full=Immunity-associated nucleotide 1 protein; Short=IAN-1; AltName: Full=Immunity-associated protein 4
MGAL3B076348	3.61182	5.64844e-05	---NA---
MGAL3B025004	3.61505	0.0423999	---NA---
MGAL3B082768	3.61516	0.00184854	---NA---
MGAL3B078064	3.62272	0.0193444	---NA---
MGAL3B005984	3.62653	0.000163139	RecName: Full=NEDD8-conjugating enzyme Ubc12; AltName: Full=NEDD8 carrier protein; AltName: Full=Ubiquitin-conjugating enzyme E2 M
MGAL3B073170	3.62653	0.032415	---NA---
MGAL3B026824	3.62915	0.00602152	---NA---
MGAL3B080237	3.62919	0.000374346	---NA---
MGAL3B007196	3.63357	2.04171e-09	RecName: Full=E3 ubiquitin-protein ligase XIAP; AltName: Full=Baculoviral IAP repeat-containing protein 4; AltName: Full=IAP homolog A; AltName: Full=Inhibitor of apoptosis protein 3; Short=IAP-3; Short=rIAP-3; Short=rIAP3; AltName: Full=RING-type E3 ubiquitin transferase XIAP; AltName: Full=X-linked inhibitor of apoptosis protein; Short=X-linked IAP
MGAL3B016330	3.63402	1.90349e-14	---NA---
MGAL3B018717	3.63724	3.36904e-20	---NA---
MGAL3B014606	3.63915	0.00536324	---NA---
MGAL3B085111	3.64297	0.00809109	---NA---
MGAL3B016798	3.64939	1.29861e-06	---NA---
MGAL3B010418	3.65039	5.00115e-05	---NA---
MGAL3B030118	3.65534	0.00821497	RecName: Full=Wnt inhibitory factor 1; Short=WIF-1; Flags: Precursor
MGAL3B059852	3.65713	0.0384441	RecName: Full=Galactoside alpha-(1,2)-fucosyltransferase 1; AltName: Full=Alpha(1,2)FT 1; AltName: Full=Fucosyltransferase 1; AltName: Full=GDP-L-fucose:beta-D-galactoside 2-alpha-L-fucosyltransferase 1; AltName: Full=Type 1 galactoside alpha-(1,2)-fucosyltransferase FUT1; AltName: Full=Type 2 galactoside alpha-(1,2)-fucosyltransferase FUT1
MGAL3B052140	3.65883	0.0193444	---NA---
MGAL3B034048	3.66016	0.000303515	RecName: Full=Alpha-1A adrenergic receptor; AltName: Full=Alpha-1A adrenoreceptor; Short=Alpha-1A adrenoceptor; AltName: Full=Alpha-1C adrenergic receptor
MGAL3B079581	3.66025	0.00994385	---NA---
MGAL3B027263	3.66793	0.0190884	---NA---
MGAL3B019645	3.672	0.000653317	RecName: Full=Hydroxylamine reductase; AltName: Full=Hybrid-cluster protein; Short=HCP; AltName: Full=Prismane protein
MGAL3B044872	3.67319	0.0250524	---NA---
MGAL3B016411	3.67595	0.0137584	RecName: Full=Zonadhesin; Flags: Precursor
MGAL3B001420	3.67609	0.00951288	RecName: Full=Baculoviral IAP repeat-containing protein 3; AltName: Full=RING-type E3 ubiquitin transferase BIRC3
MGAL3B041774	3.67956	0.026285	RecName: Full=Tripartite motif-containing protein 46; AltName: Full=Gene Y protein; Short=GeneY; AltName: Full=Tripartite, fibronectin type-III and C-terminal SPRY motif protein
MGAL3B008922	3.67959	0.00554763	---NA---
MGAL3B079145	3.68119	0.021441	---NA---
MGAL3B022274	3.68228	5.55109e-11	RecName: Full=Zinc finger CCCH domain-containing protein 37; Short=AtC3H37; AltName: Full=ENHANCER OF AG-4 protein 1
MGAL3B020878	3.68318	3.54747e-06	---NA---
MGAL3B005284	3.68703	0.0188718	---NA---
MGAL3B014154	3.69011	0.0218559	---NA---
MGAL3B029268	3.6944	2.10757e-05	RecName: Full=Steroid 17-alpha-hydroxylase/17,20 lyase; AltName: Full=17-alpha-hydroxyprogesterone aldolase; AltName: Full=CYPXVII; AltName: Full=Cytochrome P450 17A1; AltName: Full=Cytochrome P450-C17; Short=Cytochrome P450c17
MGAL3B033135	3.69466	0.000371991	RecName: Full=Actin, cytoplasmic; Contains: RecName: Full=Actin, cytoplasmic, intermediate form; Flags: Precursor
MGAL3B067619	3.69885	0.00252251	RecName: Full=Tumor necrosis factor receptor superfamily member 5; AltName: Full=B-cell surface antigen CD40; AltName: Full=CD40L receptor; AltName: CD_antigen=CD40; Flags: Precursor
MGAL3B066235	3.70395	0.00855357	---NA---
MGAL3B075055	3.70708	0.0239501	---NA---
MGAL3B074565	3.7083	0.0283913	---NA---
MGAL3B017408	3.71172	0.0239839	RecName: Full=Transforming growth factor-beta-induced protein ig-h3; Short=Beta ig-h3; AltName: Full=Kerato-epithelin; AltName: Full=RGD-containing collagen-associated protein; Short=RGD-CAP; Flags: Precursor
MGAL3B065791	3.71726	0.0346673	---NA---
MGAL3B021931	3.72008	0.00255011	RecName: Full=Calmodulin; Short=CaM
MGAL3B017755	3.72048	0.0295989	---NA---
MGAL3B000489	3.72074	3.28426e-12	RecName: Full=Baculoviral IAP repeat-containing protein 7-B; AltName: Full=E3 ubiquitin-protein ligase EIAP-B; AltName: Full=Embryonic/Egg IAP-B; Short=EIAP/XLX-B; AltName: Full=RING-type E3 ubiquitin transferase EIAP-B
MGAL3B025715	3.72239	0.00285843	RecName: Full=GTPase IMAP family member 4; AltName: Full=Immunity-associated nucleotide 1 protein; Short=IAN-1; AltName: Full=Immunity-associated protein 4
MGAL3B034166	3.72444	0.0140586	---NA---
MGAL3B018673	3.72682	0.000130406	RecName: Full=AN1-type zinc finger protein 2B; AltName: Full=Arsenite-inducible RNA-associated protein-like protein; Short=AIRAP-like protein; Flags: Precursor
MGAL3B042886	3.72761	0.0012458	---NA---
MGAL3B024689	3.72782	0.0316287	---NA---
MGAL3B066680	3.73104	0.00222382	RecName: Full=Sperm flagellar protein 1
MGAL3B068629	3.73385	2.37624e-05	---NA---
MGAL3B027151	3.73654	0.0412802	---NA---
MGAL3B084410	3.73715	0.0197795	---NA---
MGAL3B059225	3.73813	0.0235476	RecName: Full=Polypeptide N-acetylgalactosaminyltransferase 1; AltName: Full=Polypeptide GalNAc transferase 1; Short=GalNAc-T1; Short=pp-GaNTase 1; AltName: Full=Protein-UDP acetylgalactosaminyltransferase 1; AltName: Full=UDP-GalNAc:polypeptide N-acetylgalactosaminyltransferase 1; Contains: RecName: Full=Polypeptide N-acetylgalactosaminyltransferase 1 soluble form
MGAL3B048078	3.73876	0.000725885	RecName: Full=Myeloid differentiation primary response protein MyD88
MGAL3B025713	3.73921	0.000728014	RecName: Full=GTPase IMAP family member 4; AltName: Full=Immunity-associated nucleotide 1 protein; Short=IAN-1; AltName: Full=Immunity-associated protein 4
MGAL3B051844	3.73941	3.02448e-14	RecName: Full=Arginase-1; AltName: Full=Liver-type arginase; AltName: Full=Type I arginase
MGAL3B016773	3.7431	0.00458682	RecName: Full=Dynein heavy chain, cytoplasmic; AltName: Full=Dynein heavy chain, cytosolic; Short=DYHC
MGAL3B052565	3.74458	5.94271e-05	RecName: Full=Cytidine deaminase; AltName: Full=Cytidine aminohydrolase; Short=CDA
MGAL3B070043	3.74838	0.00184597	---NA---
MGAL3B076253	3.74849	0.0112202	---NA---
MGAL3B084718	3.7497	0.022121	partial_cds
MGAL3B038191	3.75091	0.0281998	---NA---
MGAL3B018111	3.75184	0.0345593	RecName: Full=Paired box protein Pax-6
MGAL3B037072	3.75446	0.0101844	---NA---
MGAL3B033122	3.75529	3.80386e-10	---NA---
MGAL3B006188	3.75638	0.011637	RecName: Full=Axonemal dynein light intermediate polypeptide 1; AltName: Full=Inner dynein arm light chain, axonemal
MGAL3B033812	3.76432	0.000977735	---NA---
MGAL3B077082	3.76747	0.000469377	---NA---
MGAL3B067709	3.76833	3.52524e-12	RecName: Full=E3 ubiquitin-protein ligase RNF13; AltName: Full=RING finger protein 13; AltName: Full=RING-type E3 ubiquitin transferase RNF13; Flags: Precursor
MGAL3B031080	3.76948	2.6613e-05	RecName: Full=Insulin-like growth factor-binding protein complex acid labile subunit; Short=ALS; Flags: Precursor
MGAL3B045099	3.77326	0.000977735	RecName: Full=Actin, cytoplasmic; Contains: RecName: Full=Actin, cytoplasmic, intermediate form; Flags: Precursor
MGAL3B060343	3.77524	0.0277253	---NA---
MGAL3B005392	3.77725	0.000327194	RecName: Full=von Willebrand factor A domain-containing protein 7; AltName: Full=Protein G7c; Flags: Precursor
MGAL3B021479	3.77997	5.1553e-07	---NA---
MGAL3B006311	3.78612	0.00500125	RecName: Full=Heat shock cognate 71 kDa protein; AltName: Full=Heat shock 70 kDa protein 8
MGAL3B063353	3.7933	7.59135e-06	RecName: Full=Tubulin beta chain; AltName: Full=Tubulin beta-5 chain
MGAL3B023736	3.79432	6.10466e-06	RecName: Full=Metallothionein; Short=MT
MGAL3B075313	3.79742	0.0293425	---NA---
MGAL3B081386	3.80417	1.60242e-12	---NA---
MGAL3B032042	3.80551	0.0322823	---NA---
MGAL3B004629	3.80867	8.31203e-08	RecName: Full=Low-density lipoprotein receptor-related protein 2; Short=LRP-2; AltName: Full=Glycoprotein 330; Short=gp330; AltName: Full=Megalin; Flags: Precursor
MGAL3B050486	3.81587	0.00192896	RecName: Full=Beta-crystallin A3; Contains: RecName: Full=Beta-crystallin A3, isoform A1, Delta4 form; Contains: RecName: Full=Beta-crystallin A3, isoform A1, Delta7 form; Contains: RecName: Full=Beta-crystallin A3, isoform A1, Delta8 form
MGAL3B028704	3.81721	0.033262	RecName: Full=L-amino-acid oxidase; Short=LAAO; Short=LAO; Flags: Precursor
MGAL3B000853	3.82438	0.00630875	RecName: Full=Disheveled-associated activator of morphogenesis 2
MGAL3B000132	3.82629	7.28228e-06	RecName: Full=Nuclear receptor ROR-beta; AltName: Full=Nuclear receptor RZR-beta; AltName: Full=Nuclear receptor subfamily 1 group F member 2; AltName: Full=Retinoid-related orphan receptor-beta
MGAL3B036514	3.83713	0.0341038	RecName: Full=Nitric oxide synthase, endothelial; AltName: Full=Constitutive NOS; Short=cNOS; AltName: Full=EC-NOS; AltName: Full=Endothelial NOS; Short=eNOS; AltName: Full=NOS type III; Short=NOSIII
MGAL3B035618	3.83921	5.55971e-05	---NA---
MGAL3B016022	3.83981	2.54159e-05	RecName: Full=Chitotriosidase-1; AltName: Full=Chitinase-1; Flags: Precursor
MGAL3B032870	3.84812	1.90236e-17	RecName: Full=piRNA biogenesis protein EXD1; AltName: Full=Exonuclease 3'-5' domain-containing protein 1; AltName: Full=Exonuclease 3'-5' domain-like-containing protein 1; AltName: Full=Inactive exonuclease EXD1
MGAL3B001922	3.84898	2.50888e-05	RecName: Full=Fibrinogen-like protein 1; Flags: Precursor
MGAL3B013936	3.85312	0.027072	RecName: Full=Neurocalcin-delta
MGAL3B062023	3.85607	0.0171798	RecName: Full=Cofilin-1; AltName: Full=Cofilin, non-muscle isoform
MGAL3B021413	3.85663	0.0357507	---NA---
MGAL3B030259	3.85826	8.91432e-11	RecName: Full=ADP-ribosylation factor 1
MGAL3B017923	3.86132	0.0155517	---NA---
MGAL3B043905	3.86237	0.001724	RecName: Full=Protein eyes shut homolog; AltName: Full=Epidermal growth factor-like protein 10; Short=EGF-like protein 10; AltName: Full=Epidermal growth factor-like protein 11; Short=EGF-like protein 11; AltName: Full=Protein spacemaker homolog; Flags: Precursor
MGAL3B078029	3.86638	0.000714254	---NA---
MGAL3B078784	3.86902	0.0384441	---NA---
MGAL3B060894	3.86969	0.0114566	RecName: Full=Dual serine/threonine and tyrosine protein kinase; AltName: Full=Dusty protein kinase; Short=Dusty PK; AltName: Full=Receptor-interacting serine/threonine-protein kinase 5
MGAL3B027475	3.87316	4.93108e-11	RecName: Full=E3 ubiquitin-protein ligase TRIM33; AltName: Full=Ectodermin homolog; AltName: Full=RET-fused gene 7 protein; Short=Protein Rfg7; AltName: Full=RING-type E3 ubiquitin transferase TRIM33; AltName: Full=Transcription intermediary factor 1-gamma; Short=TIF1-gamma; AltName: Full=Tripartite motif-containing protein 33
MGAL3B070492	3.87721	0.0301691	---NA---
MGAL3B064905	3.88119	0.0276431	---NA---
MGAL3B027716	3.88177	0.00268947	RecName: Full=Inactive ubiquitin carboxyl-terminal hydrolase 54; AltName: Full=Inactive ubiquitin-specific peptidase 54
MGAL3B016023	3.88291	1.12701e-05	---NA---
MGAL3B011761	3.88632	0.0183198	---NA---
MGAL3B033645	3.88708	0.00084983	RecName: Full=Sodium-dependent phosphate transport protein 2B; Short=Sodium-phosphate transport protein 2B; AltName: Full=Na(+)-dependent phosphate cotransporter 2B; AltName: Full=Sodium/phosphate cotransporter 2B; Short=Na(+)/Pi cotransporter 2B; Short=NaPi-2b; AltName: Full=Solute carrier family 34 member 2
MGAL3B037726	3.88773	0.00529886	RecName: Full=Metabotropic glutamate receptor 3; Short=mGluR3; Flags: Precursor
MGAL3B004774	3.88787	6.05568e-08	RecName: Full=Serine/threonine-protein phosphatase 6 regulatory ankyrin repeat subunit C; Short=PP6-ARS-C; Short=Serine/threonine-protein phosphatase 6 regulatory subunit ARS-C
MGAL3B035589	3.89243	1.89999e-06	RecName: Full=Baculoviral IAP repeat-containing protein 8; AltName: Full=Inhibitor of apoptosis-like protein 2; Short=IAP-like protein 2; Short=ILP-2
MGAL3B031335	3.89435	0.0328662	RecName: Full=Tctex1 domain-containing protein 2
MGAL3B054918	3.89491	2.87907e-11	---NA---
MGAL3B047397	3.89552	1.93855e-05	---NA---
MGAL3B024350	3.90317	0.0086457	---NA---
MGAL3B041381	3.90379	0.0115312	---NA---
MGAL3B004480	3.90387	0.00309793	RecName: Full=Matrix metalloproteinase-21; Short=MMP-21; Flags: Precursor
MGAL3B071984	3.90505	2.72473e-05	RecName: Full=Syndecan-1; Short=SYND1; AltName: CD_antigen=CD138; Flags: Precursor
MGAL3B040239	3.9089	0.0161699	RecName: Full=Tissue alpha-L-fucosidase; AltName: Full=Alpha-L-fucosidase I; AltName: Full=Alpha-L-fucoside fucohydrolase 1; Short=Alpha-L-fucosidase 1; Flags: Precursor
MGAL3B055173	3.90941	0.0122114	---NA---
MGAL3B075316	3.91413	0.00484446	---NA---
MGAL3B075789	3.91538	0.0286884	---NA---
MGAL3B072763	3.91552	0.00907854	---NA---
MGAL3B083322	3.92446	0.00326054	---NA---
MGAL3B014841	3.93107	0.000920502	---NA---
MGAL3B064893	3.93163	0.033262	RecName: Full=Mammalian ependymin-related protein 1; Short=MERP-1; Flags: Precursor
MGAL3B081465	3.93211	0.0201657	---NA---
MGAL3B060603	3.93425	7.05043e-05	RecName: Full=Death-associated inhibitor of apoptosis 1; AltName: Full=Apoptosis 1 inhibitor; AltName: Full=E3 ubiquitin-protein ligase th; AltName: Full=Inhibitor of apoptosis 1; AltName: Full=Protein thread; AltName: Full=RING-type E3 ubiquitin transferase Diap1
MGAL3B045009	3.93849	0.00330685	RecName: Full=CXXC motif containing zinc binding protein; AltName: Full=UPF0587 protein C1orf123 homolog
MGAL3B056803	3.93942	0.0276029	RecName: Full=Calmodulin; Short=CaM
MGAL3B027199	3.94011	0.000672835	---NA---
MGAL3B070727	3.94045	1.71251e-07	RecName: Full=Transcription factor SOX-6
MGAL3B055831	3.94421	0.000626469	---NA---
MGAL3B077080	3.95284	1.34044e-06	---NA---
MGAL3B054313	3.95293	0.00364106	RecName: Full=Cilia- and flagella-associated protein 45; AltName: Full=Coiled-coil domain-containing protein 19; AltName: Full=Nasopharyngeal epithelium-specific protein 1
MGAL3B070521	3.96207	0.0342036	RecName: Full=Cell death-inducing p53-target protein 1; AltName: Full=LITAF-like protein
MGAL3B060980	3.9622	0.0295082	---NA---
MGAL3B051549	3.97018	0.0170938	RecName: Full=Protein delta homolog 2; Short=DLK-2; AltName: Full=Epidermal growth factor-like protein 9; Short=EGF-like protein 9; Flags: Precursor
MGAL3B014108	3.97219	0.0138394	RecName: Full=Plasminogen; Contains: RecName: Full=Plasmin heavy chain A; Contains: RecName: Full=Activation peptide; Contains: RecName: Full=Plasmin heavy chain A, short form; Contains: RecName: Full=Plasmin light chain B; Flags: Precursor
MGAL3B002087	3.98417	0.0150843	RecName: Full=Protocadherin Fat 3; AltName: Full=FAT tumor suppressor homolog 3; Flags: Precursor
MGAL3B028913	3.99205	4.07397e-07	RecName: Full=E3 ubiquitin-protein ligase MYCBP2; AltName: Full=Myc-binding protein 2; AltName: Full=Protein associated with Myc
MGAL3B000073	3.99401	0.000811028	RecName: Full=Uromodulin; AltName: Full=Tamm-Horsfall urinary glycoprotein; Short=THP; Contains: RecName: Full=Uromodulin, secreted form; Flags: Precursor
MGAL3B038770	3.99722	0.018516	RecName: Full=Protein mono-ADP-ribosyltransferase PARP12; AltName: Full=ADP-ribosyltransferase diphtheria toxin-like 12; Short=ARTD12; AltName: Full=Poly [ADP-ribose] polymerase 12; Short=PARP-12; AltName: Full=Zinc finger CCCH domain-containing protein 1
MGAL3B025518	3.99724	0.00122243	RecName: Full=Chitin synthase 3; AltName: Full=Chitin-UDP acetyl-glucosaminyl transferase 3; AltName: Full=Class-IV chitin synthase 3
MGAL3B008040	3.99829	0.0158085	---NA---
MGAL3B042413	4.0058	0.00160583	RecName: Full=Peptidoglycan-recognition protein SC2; Flags: Precursor
MGAL3B024391	4.00643	0.00582126	---NA---
MGAL3B032327	4.00733	0.00186105	---NA---
MGAL3B028892	4.0216	0.0303546	RecName: Full=Solute carrier family 22 member 4; AltName: Full=Organic cation/carnitine transporter 1
MGAL3B059799	4.02311	0.0225251	---NA---
MGAL3B022250	4.02508	1.52959e-12	RecName: Full=Cholecystokinin receptor type A; Short=CCK-A receptor; Short=CCK-AR; AltName: Full=Cholecystokinin-1 receptor; Short=CCK1-R
MGAL3B083158	4.0274	2.57327e-07	---NA---
MGAL3B000047	4.03778	0.00967204	---NA---
MGAL3B039735	4.05224	0.0207967	---NA---
MGAL3B042248	4.05487	1.11916e-06	RecName: Full=Sex peptide receptor
MGAL3B071760	4.06491	3.13968e-12	RecName: Full=Usherin; AltName: Full=Usher syndrome type IIa protein homolog; AltName: Full=Usher syndrome type-2A protein homolog; Flags: Precursor
MGAL3B043057	4.06565	6.71251e-05	RecName: Full=DEP domain-containing mTOR-interacting protein; AltName: Full=DEP domain-containing protein 6
MGAL3B061893	4.07428	6.86888e-10	---NA---
MGAL3B043758	4.08235	0.0117589	RecName: Full=Metal cation symporter ZIP14; AltName: Full=Solute carrier family 39 member 14; AltName: Full=Zrt- and Irt-like protein 14; Short=ZIP-14; Flags: Precursor
MGAL3B033594	4.0864	0.00118047	RecName: Full=Testis-expressed protein 33
MGAL3B077618	4.08654	0.000463333	---NA---
MGAL3B053881	4.08659	0.00916469	---NA---
MGAL3B043436	4.09218	0.0126936	RecName: Full=Calmodulin; Short=CaM
MGAL3B066646	4.09347	0.00296995	RecName: Full=WSC domain-containing protein 2
MGAL3B031958	4.09798	0.00761458	RecName: Full=Tektin-1
MGAL3B035823	4.09941	5.80875e-10	---NA---
MGAL3B022079	4.10352	0.021829	---NA---
MGAL3B039549	4.10436	0.00780734	---NA---
MGAL3B028001	4.10518	0.0260055	---NA---
MGAL3B050304	4.10629	0.000445974	---NA---
MGAL3B063828	4.10831	3.94998e-09	---NA---
MGAL3B027967	4.1093	0.0195056	---NA---
MGAL3B028576	4.11199	0.0297712	RecName: Full=Uncharacterized protein CXorf65
MGAL3B026584	4.11239	2.91736e-05	RecName: Full=E3 ubiquitin-protein ligase MYCBP2; AltName: Full=Myc-binding protein 2; AltName: Full=Protein associated with Myc
MGAL3B000076	4.11509	0.00154332	RecName: Full=Uromodulin; AltName: Full=Tamm-Horsfall urinary glycoprotein; Short=THP; Contains: RecName: Full=Uromodulin, secreted form; Flags: Precursor
MGAL3B010967	4.11529	1.06461e-14	---NA---
MGAL3B080814	4.12236	4.45651e-07	---NA---
MGAL3B080392	4.12796	0.0154402	---NA---
MGAL3B002970	4.13136	0.00266631	RecName: Full=Cornifelin homolog
MGAL3B078569	4.13663	0.000119945	---NA---
MGAL3B076974	4.13665	0.0107131	---NA---
MGAL3B081673	4.138	0.0188461	---NA---
MGAL3B071204	4.14233	0.0215651	RecName: Full=Collagen alpha-1(XIV) chain; AltName: Full=Undulin; Flags: Precursor
MGAL3B006927	4.1427	5.04812e-21	RecName: Full=Semaphorin-6D; Flags: Precursor
MGAL3B039090	4.15012	0.000163139	RecName: Full=U-actitoxin-Avd3h; Short=U-AITX-Avd3h; AltName: Full=AsKC5; Flags: Precursor
MGAL3B048425	4.15175	0.0124854	---NA---
MGAL3B020601	4.15695	9.91733e-07	---NA---
MGAL3B070952	4.15721	0.023622	---NA---
MGAL3B034585	4.1871	0.0303546	RecName: Full=Chaperone protein DnaK; AltName: Full=HSP70; AltName: Full=Heat shock 70 kDa protein; AltName: Full=Heat shock protein 70
MGAL3B013456	4.20297	0.00868951	RecName: Full=Endoplasmic reticulum chaperone BiP; AltName: Full=78 kDa glucose-regulated protein; Short=GRP-78; AltName: Full=Binding-immunoglobulin protein; Short=BiP; AltName: Full=Heat shock protein 70 family protein 5; Short=HSP70 family protein 5; AltName: Full=Heat shock protein family A member 5; AltName: Full=Immunoglobulin heavy chain-binding protein; Flags: Precursor
MGAL3B050614	4.20304	0.000484312	---NA---
MGAL3B073141	4.20388	6.93483e-05	RecName: Full=Lactosylceramide 1,3-N-acetyl-beta-D-glucosaminyltransferase; AltName: Full=Lactotriaosylceramide synthase; Short=Lc(3)Cer synthase; Short=Lc3 synthase; AltName: Full=UDP-GlcNAc:beta-Gal beta-1,3-N-acetylglucosaminyltransferase 5; Short=BGnT-5; Short=Beta-1,3-Gn-T5; Short=Beta-1,3-N-acetylglucosaminyltransferase 5; Short=Beta3Gn-T5
MGAL3B076580	4.20697	0.0216525	---NA---
MGAL3B023768	4.20872	0.0110898	---NA---
MGAL3B016543	4.21488	0.001433	RecName: Full=GTPase IMAP family member 4; AltName: Full=Immunity-associated nucleotide 1 protein; Short=IAN-1; AltName: Full=Immunity-associated protein 4
MGAL3B065180	4.21508	0.0193444	---NA---
MGAL3B014617	4.21654	1.30114e-12	RecName: Full=Baculoviral IAP repeat-containing protein 3; AltName: Full=Cellular inhibitor of apoptosis 2; Short=C-IAP2; AltName: Full=Inhibitor of apoptosis protein 1; Short=mIAP1; AltName: Full=RING-type E3 ubiquitin transferase BIRC3
MGAL3B061280	4.21839	0.00260518	---NA---
MGAL3B061522	4.21915	0.0298977	---NA---
MGAL3B079318	4.22098	5.97602e-06	---NA---
MGAL3B004252	4.22609	0.00587047	RecName: Full=EF-hand domain-containing family member C2
MGAL3B061862	4.22616	0.00113278	RecName: Full=Arachidonate 5-lipoxygenase; Short=5-LO; Short=5-lipoxygenase
MGAL3B027730	4.23193	0.00610336	RecName: Full=Tubulin alpha-1B chain; AltName: Full=Alpha-tubulin ubiquitous; AltName: Full=Tubulin K-alpha-1; AltName: Full=Tubulin alpha-ubiquitous chain; Contains: RecName: Full=Detyrosinated tubulin alpha-1B chain
MGAL3B035584	4.23979	0.000286051	---NA---
MGAL3B044009	4.24377	5.40117e-09	---NA---
MGAL3B060993	4.24436	0.000699429	RecName: Full=Cartilage matrix protein; AltName: Full=Matrilin-1; Flags: Precursor
MGAL3B056500	4.24627	2.58258e-09	RecName: Full=Leucine-rich repeat-containing protein 4B; AltName: Full=Netrin-G3 ligand; Short=NGL-3; Flags: Precursor
MGAL3B077567	4.24972	1.56674e-09	---NA---
MGAL3B032011	4.2607	0.00222382	RecName: Full=Oviduct-specific glycoprotein; AltName: Full=Estrogen-dependent oviduct protein; AltName: Full=Oviductal glycoprotein; AltName: Full=Oviductin; Flags: Precursor
MGAL3B026043	4.26433	0.0167187	RecName: Full=Filamin-A; Short=FLN-A; AltName: Full=Actin-binding protein 280; Short=ABP-280; AltName: Full=Filamin-1; AltName: Full=Filamin1
MGAL3B049259	4.26469	0.00709801	RecName: Full=Usherin; AltName: Full=Usher syndrome type IIa protein homolog; AltName: Full=Usher syndrome type-2A protein homolog; Flags: Precursor
MGAL3B057064	4.2654	2.21466e-06	RecName: Full=Dynein beta chain, ciliary
MGAL3B046774	4.26677	0.0059068	RecName: Full=Toll-like receptor 2; AltName: CD_antigen=CD282; Flags: Precursor
MGAL3B046867	4.26875	0.0174227	---NA---
MGAL3B079301	4.26916	0.00136201	---NA---
MGAL3B053741	4.27047	0.00105779	RecName: Full=Tumor necrosis factor receptor superfamily member 5; AltName: Full=B-cell surface antigen CD40; AltName: Full=CD40L receptor; AltName: CD_antigen=CD40; Flags: Precursor
MGAL3B049834	4.27472	3.70751e-07	---NA---
MGAL3B019970	4.28341	0.00862797	---NA---
MGAL3B061977	4.28432	8.87993e-06	---NA---
MGAL3B008570	4.28672	0.0121234	---NA---
MGAL3B078447	4.29149	0.00644067	---NA---
MGAL3B071249	4.29396	1.11717e-16	RecName: Full=Ubiquitin-conjugating enzyme E2 D3; AltName: Full=(E3-independent) E2 ubiquitin-conjugating enzyme D3; AltName: Full=E2 ubiquitin-conjugating enzyme D3; AltName: Full=Ubiquitin carrier protein D3; AltName: Full=Ubiquitin-protein ligase D3
MGAL3B078218	4.29732	7.85563e-05	---NA---
MGAL3B040103	4.3015	0.0173323	RecName: Full=Reticulon-4 receptor-like 2; AltName: Full=Nogo receptor-like 3; AltName: Full=Nogo-66 receptor homolog 1; AltName: Full=Nogo-66 receptor-related protein 2; Short=NgR2; Flags: Precursor
MGAL3B001134	4.30197	5.1961e-08	---NA---
MGAL3B059351	4.30378	3.90577e-13	RecName: Full=Proto-oncogene c-Fos; AltName: Full=Cellular oncogene fos
MGAL3B028392	4.30693	0.0239913	---NA---
MGAL3B058056	4.31264	0.0212467	RecName: Full=NPC intracellular cholesterol transporter 1; AltName: Full=Niemann-Pick C1 protein; Flags: Precursor
MGAL3B056008	4.31518	4.94674e-05	RecName: Full=Sodium- and chloride-dependent glycine transporter 1; Short=GlyT-1; Short=GlyT1; AltName: Full=Solute carrier family 6 member 9
MGAL3B057274	4.32599	0.0215976	RecName: Full=Cell death-inducing p53-target protein 1; AltName: Full=LITAF-like protein
MGAL3B052657	4.32817	1.83517e-08	RecName: Full=S-antigen protein; Flags: Precursor
MGAL3B024259	4.32932	0.0243781	RecName: Full=Monocarboxylate transporter 12; Short=MCT 12; AltName: Full=Solute carrier family 16 member 12
MGAL3B017616	4.33288	0.0118337	---NA---
MGAL3B068878	4.33946	0.00822534	RecName: Full=Unconventional myosin-X; AltName: Full=Unconventional myosin-10
MGAL3B056540	4.341	6.31244e-14	---NA---
MGAL3B051096	4.34348	1.45877e-21	---NA---
MGAL3B002239	4.35596	0.000205051	---NA---
MGAL3B029942	4.35713	0.00625607	RecName: Full=Perlwapin-like protein; Flags: Precursor
MGAL3B029146	4.35865	3.60916e-09	RecName: Full=Protein sprouty homolog 2; Short=Spry-2
MGAL3B009754	4.36567	0.0137717	---NA---
MGAL3B057944	4.37052	3.9442e-07	RecName: Full=Calmodulin; Short=CaM
MGAL3B048065	4.37181	0.0109791	RecName: Full=Fibronectin type III domain-containing protein 2; Flags: Precursor
MGAL3B015473	4.38108	2.09904e-12	RecName: Full=Baculoviral IAP repeat-containing protein 3; AltName: Full=Cellular inhibitor of apoptosis 2; Short=C-IAP2; AltName: Full=Inhibitor of apoptosis protein 1; Short=mIAP1; AltName: Full=RING-type E3 ubiquitin transferase BIRC3
MGAL3B049784	4.38109	0.0135393	RecName: Full=Uromodulin; AltName: Full=Tamm-Horsfall urinary glycoprotein; Short=THP; Contains: RecName: Full=Uromodulin, secreted form; Flags: Precursor
MGAL3B060072	4.38307	3.65852e-09	RecName: Full=Cytochrome P450 7A1; AltName: Full=24-hydroxycholesterol 7-alpha-hydroxylase; AltName: Full=CYPVII; AltName: Full=Cholesterol 7-alpha-hydroxylase; AltName: Full=Cholesterol 7-alpha-monooxygenase
MGAL3B080974	4.39424	0.000301018	---NA---
MGAL3B005308	4.40639	4.12033e-06	RecName: Full=Putative nucleotidyltransferase MAB21L1; AltName: Full=Protein mab-21-like 1
MGAL3B020528	4.40875	0.00922914	RecName: Full=PACRG-like protein
MGAL3B010893	4.41144	0.00108312	RecName: Full=Actin, cytoplasmic; Contains: RecName: Full=Actin, cytoplasmic, intermediate form; Flags: Precursor
MGAL3B020623	4.41242	0.0114886	RecName: Full=Calmodulin; Short=CaM
MGAL3B065312	4.42112	0.00754749	---NA---
MGAL3B006767	4.42181	4.35626e-11	RecName: Full=Dual specificity protein phosphatase 4; AltName: Full=Mitogen-activated protein kinase phosphatase 2; Short=MAP kinase phosphatase 2; Short=MKP-2
MGAL3B022421	4.42289	0.000370741	RecName: Full=Vacuolar protein 8
MGAL3B048749	4.4233	0.0186834	RecName: Full=Tctex1 domain-containing protein 1
MGAL3B004936	4.42668	0.0082306	---NA---
MGAL3B080239	4.42761	2.90042e-05	---NA---
MGAL3B080361	4.43007	0.000460039	---NA---
MGAL3B050028	4.4421	0.000863207	RecName: Full=Cell death-inducing p53-target protein 1; AltName: Full=LITAF-like protein
MGAL3B011294	4.44272	3.23101e-19	RecName: Full=Lysyl oxidase homolog 2; AltName: Full=Lysyl oxidase-like protein 2; Flags: Precursor
MGAL3B016795	4.44556	5.67716e-05	---NA---
MGAL3B011927	4.44605	2.57636e-08	---NA---
MGAL3B034854	4.44998	0.0112382	---NA---
MGAL3B038971	4.45101	4.42502e-16	RecName: Full=Thyrotroph embryonic factor
MGAL3B076792	4.4528	0.0245478	---NA---
MGAL3B005970	4.45519	1.79329e-05	RecName: Full=ETS homologous factor; AltName: Full=ETS domain-containing transcription factor
MGAL3B007601	4.4636	0.000223522	---NA---
MGAL3B004932	4.46591	0.000437838	---NA---
MGAL3B003887	4.48349	0.0153216	RecName: Full=Sushi, nidogen and EGF-like domain-containing protein 1; AltName: Full=Insulin-responsive sequence DNA-binding protein 1; Short=IRE-BP1; Flags: Precursor
MGAL3B074339	4.48802	0.00038943	---NA---
MGAL3B049252	4.49938	3.22064e-12	---NA---
MGAL3B005412	4.50034	0.00290229	RecName: Full=Podocin
MGAL3B029512	4.50462	5.09039e-26	---NA---
MGAL3B038918	4.50522	0.00451682	RecName: Full=Kyphoscoliosis peptidase
MGAL3B076945	4.51204	0.000715461	---NA---
MGAL3B018576	4.51376	0.00198364	RecName: Full=Metalloreductase STEAP1; AltName: Full=Six-transmembrane epithelial antigen of prostate 1
MGAL3B028075	4.51928	0.00673296	RecName: Full=Lectin ADEL
MGAL3B063968	4.52757	0.000423757	---NA---
MGAL3B033915	4.52951	2.56141e-22	RecName: Full=Elongation factor 2; Short=EF-2
MGAL3B059796	4.5311	3.72888e-05	---NA---
MGAL3B057273	4.5368	0.000120313	RecName: Full=Cell death-inducing p53-target protein 1; AltName: Full=LITAF-like protein
MGAL3B018589	4.53705	0.00136201	---NA---
MGAL3B029628	4.53846	9.96164e-20	RecName: Full=Baculoviral IAP repeat-containing protein 8; AltName: Full=Inhibitor of apoptosis-like protein 2; Short=IAP-like protein 2; Short=ILP-2
MGAL3B000152	4.53855	0.00212433	RecName: Full=Aggrecan core protein; AltName: Full=Cartilage-specific proteoglycan core protein; Short=CSPCP; Flags: Precursor
MGAL3B070022	4.54003	0.0164872	---NA---
MGAL3B002781	4.54391	0.0036691	RecName: Full=Protein kinase C zeta type; AltName: Full=nPKC-zeta
MGAL3B012077	4.54415	0.009182	---NA---
MGAL3B030062	4.5466	0.0119644	RecName: Full=Tripartite motif-containing protein 45
MGAL3B045937	4.55131	2.94711e-09	RecName: Full=Galactoside alpha-(1,2)-fucosyltransferase 1; AltName: Full=Alpha(1,2)FT 1; AltName: Full=Fucosyltransferase 1; AltName: Full=GDP-L-fucose:beta-D-galactoside 2-alpha-L-fucosyltransferase 1; AltName: Full=Type 1 galactoside alpha-(1,2)-fucosyltransferase FUT1; AltName: Full=Type 2 galactoside alpha-(1,2)-fucosyltransferase FUT1
MGAL3B073639	4.55429	3.96601e-08	---NA---
MGAL3B037397	4.57183	0.0160608	RecName: Full=Sodium/potassium-transporting ATPase subunit beta-1; AltName: Full=Sodium/potassium-dependent ATPase subunit beta-1
MGAL3B043036	4.5775	7.27233e-08	---NA---
MGAL3B004933	4.58386	4.87961e-12	---NA---
MGAL3B077216	4.58615	0.000218801	---NA---
MGAL3B078903	4.58676	1.00211e-07	---NA---
MGAL3B006030	4.5874	0.00109914	RecName: Full=Microtubule-actin cross-linking factor 1; AltName: Full=Actin cross-linking family 7
MGAL3B030635	4.59009	0.000478434	RecName: Full=Importin subunit alpha-3; AltName: Full=Importin alpha Q1; Short=Qip1; AltName: Full=Karyopherin subunit alpha-4
MGAL3B041713	4.59434	0.00759349	RecName: Full=Serine/threonine-protein phosphatase 6 regulatory ankyrin repeat subunit C; Short=PP6-ARS-C; Short=Serine/threonine-protein phosphatase 6 regulatory subunit ARS-C
MGAL3B066899	4.59628	6.55696e-18	RecName: Full=Stress-induced protein 1
MGAL3B032528	4.59678	0.00760139	---NA---
MGAL3B047862	4.59929	0.00759563	---NA---
MGAL3B079579	4.60384	0.0106551	---NA---
MGAL3B035617	4.60416	1.41325e-06	---NA---
MGAL3B036222	4.60812	3.12054e-24	RecName: Full=Serine/threonine-protein phosphatase 6 regulatory ankyrin repeat subunit B; Short=PP6-ARS-B; Short=Serine/threonine-protein phosphatase 6 regulatory subunit ARS-B; AltName: Full=Ankyrin repeat domain-containing protein 44
MGAL3B065500	4.60848	0.0043625	---NA---
MGAL3B052006	4.61533	0.00379192	---NA---
MGAL3B071141	4.61555	0.00345233	---NA---
MGAL3B057284	4.61839	0.00637432	---NA---
MGAL3B074338	4.61968	1.83517e-08	---NA---
MGAL3B040803	4.6245	7.26141e-08	---NA---
MGAL3B022456	4.62674	0.00909058	---NA---
MGAL3B066974	4.62736	0.0194215	---NA---
MGAL3B049534	4.62858	2.76225e-21	---NA---
MGAL3B062736	4.62982	0.00848833	---NA---
MGAL3B082673	4.62997	0.00893241	---NA---
MGAL3B029366	4.63017	0.00106199	---NA---
MGAL3B075740	4.64216	0.000266007	---NA---
MGAL3B000131	4.64229	0.00345233	RecName: Full=Peroxisome proliferator-activated receptor gamma; Short=PPAR-gamma; AltName: Full=Nuclear receptor subfamily 1 group C member 3
MGAL3B027421	4.6558	0.00607342	RecName: Full=Y+L amino acid transporter 2; AltName: Full=Solute carrier family 7 member 6; AltName: Full=y(+)L-type amino acid transporter 2; Short=Y+LAT2; Short=y+LAT-2
MGAL3B021480	4.65583	2.09062e-13	---NA---
MGAL3B021932	4.6604	0.0093344	RecName: Full=Calmodulin; Short=CaM
MGAL3B040761	4.6717	9.09355e-09	RecName: Full=Metallothionein 20-II; Short=MT-20-II
MGAL3B059075	4.67506	0.00296995	---NA---
MGAL3B020418	4.67511	0.00492703	RecName: Full=Cerebellin-3; Flags: Precursor
MGAL3B062268	4.6819	0.00411137	---NA---
MGAL3B083511	4.68284	0.00895738	---NA---
MGAL3B077603	4.6838	2.58497e-15	---NA---
MGAL3B001828	4.68571	0.0100139	---NA---
MGAL3B022135	4.69802	1.23278e-07	RecName: Full=Baculoviral IAP repeat-containing protein 8; AltName: Full=Inhibitor of apoptosis-like protein 2; Short=IAP-like protein 2; Short=ILP-2
MGAL3B027835	4.70347	3.12046e-09	---NA---
MGAL3B043541	4.70367	0.0100232	---NA---
MGAL3B040788	4.71592	0.00330685	RecName: Full=Dopamine beta-hydroxylase; AltName: Full=Dopamine beta-monooxygenase; Contains: RecName: Full=Soluble dopamine beta-hydroxylase
MGAL3B026726	4.72792	1.08554e-15	RecName: Full=Melatonin-related receptor; AltName: Full=G protein-coupled receptor 50; AltName: Full=H9
MGAL3B082999	4.73286	0.00493911	---NA---
MGAL3B029514	4.73677	3.88806e-11	---NA---
MGAL3B042315	4.73837	0.000531962	RecName: Full=Lectin; AltName: Full=MytiLec
MGAL3B011492	4.74473	0.000223352	RecName: Full=Calmodulin; Short=CaM
MGAL3B057251	4.74977	3.52594e-06	---NA---
MGAL3B069459	4.75837	0.00171578	---NA---
MGAL3B004931	4.76104	5.07836e-10	---NA---
MGAL3B043410	4.76674	2.48507e-34	RecName: Full=ETS homologous factor; AltName: Full=ETS domain-containing transcription factor
MGAL3B053183	4.76949	0.0128717	RecName: Full=cAMP-dependent protein kinase type II-alpha regulatory subunit
MGAL3B066541	4.772	0.0124783	RecName: Full=Transient receptor potential cation channel subfamily M member 2
MGAL3B072394	4.77387	0.0164771	---NA---
MGAL3B052112	4.77707	0.0080251	---NA---
MGAL3B034806	4.78711	0.000767383	---NA---
MGAL3B011691	4.79399	0.000163139	---NA---
MGAL3B048620	4.79587	1.54345e-07	RecName: Full=ATP-binding cassette sub-family A member 2; AltName: Full=ATP-binding cassette transporter 2; Short=ATP-binding cassette 2
MGAL3B040097	4.7982	0.00145656	RecName: Full=Alkaline phosphatase, tissue-nonspecific isozyme; Short=AP-TNAP; Short=TNSALP; AltName: Full=Alkaline phosphatase liver/bone/kidney isozyme; Flags: Precursor
MGAL3B076652	4.80994	1.12701e-05	---NA---
MGAL3B048440	4.81217	0.032197	RecName: Full=L-ascorbate oxidase; Short=ASO; Short=Ascorbase; Flags: Precursor
MGAL3B047197	4.81611	1.23148e-08	---NA---
MGAL3B070008	4.81862	0.00296995	RecName: Full=A disintegrin and metalloproteinase with thrombospondin motifs 7; Short=ADAM-TS 7; Short=ADAM-TS7; Short=ADAMTS-7; AltName: Full=COMPase; Flags: Precursor
MGAL3B059847	4.82039	0.00388131	---NA---
MGAL3B032981	4.82666	0.00211426	---NA---
MGAL3B014115	4.83633	0.00211012	RecName: Full=Cholecystokinin receptor type A; Short=CCK-A receptor; Short=CCK-AR; AltName: Full=Cholecystokinin-1 receptor; Short=CCK1-R
MGAL3B057059	4.83762	2.15502e-06	---NA---
MGAL3B066883	4.8429	4.88029e-12	---NA---
MGAL3B056792	4.84388	0.000223656	---NA---
MGAL3B053608	4.84948	0.0116182	RecName: Full=Calpain-1 catalytic subunit; AltName: Full=Calcium-activated neutral proteinase 1; Short=CANP 1; AltName: Full=Calpain mu-type; AltName: Full=Calpain-1 large subunit; AltName: Full=Micromolar-calpain; Short=muCANP
MGAL3B005634	4.85088	0.000457883	RecName: Full=Lectin; AltName: Full=MytiLec
MGAL3B010492	4.85116	2.79605e-05	---NA---
MGAL3B030727	4.85143	0.00703172	RecName: Full=Kynurenine formamidase; Short=KFA; Short=KFase; AltName: Full=Arylformamidase; AltName: Full=N-formylkynurenine formamidase; Short=FKF
MGAL3B016148	4.86015	0.000144996	RecName: Full=NAD-dependent protein deacylase; AltName: Full=Regulatory protein SIR2 homolog
MGAL3B059421	4.8746	0.0055567	---NA---
MGAL3B053495	4.88483	0.0034148	RecName: Full=Tektin-1
MGAL3B036076	4.88922	0.00553222	---NA---
MGAL3B027391	4.89852	0.00016084	RecName: Full=Actin, cytoplasmic; Contains: RecName: Full=Actin, cytoplasmic, intermediate form; Flags: Precursor
MGAL3B000657	4.90142	0.000581899	RecName: Full=ETS homologous factor; AltName: Full=ETS domain-containing transcription factor
MGAL3B081519	4.91471	9.64325e-05	---NA---
MGAL3B075053	4.91776	1.25695e-12	---NA---
MGAL3B051097	4.91801	5.3543e-05	---NA---
MGAL3B021705	4.92098	0.0144866	RecName: Full=Beta-1,3-galactosyltransferase 1; Short=Beta-1,3-GalTase 1; Short=Beta3Gal-T1; Short=Beta3GalT1; AltName: Full=UDP-galactose:beta-N-acetyl-glucosamine-beta-1,3-galactosyltransferase 1
MGAL3B003617	4.92543	0.000312803	RecName: Full=Actin, cytoplasmic; Contains: RecName: Full=Actin, cytoplasmic, intermediate form; Flags: Precursor
MGAL3B066881	4.92676	1.12613e-38	---NA---
MGAL3B052802	4.93837	0.000135197	RecName: Full=Tektin-1
MGAL3B060692	4.9415	0.00817296	RecName: Full=Placenta-specific gene 8 protein
MGAL3B020839	4.94241	0.000516705	---NA---
MGAL3B081591	4.94667	6.55573e-07	---NA---
MGAL3B044532	4.94777	6.25963e-05	---NA---
MGAL3B043467	4.95518	0.00824085	---NA---
MGAL3B030453	4.96024	0.00418827	RecName: Full=Chaperone protein DnaK; AltName: Full=HSP70; AltName: Full=Heat shock 70 kDa protein; AltName: Full=Heat shock protein 70
MGAL3B029558	4.96091	0.00804621	RecName: Full=Dynein light chain 1, cytoplasmic
MGAL3B020452	4.96293	1.52202e-05	RecName: Full=U-actitoxin-Avd3j; Short=U-AITX-Avd3j; AltName: Full=AsKC7; Flags: Precursor
MGAL3B041757	4.9666	0.00216271	---NA---
MGAL3B074335	4.97843	4.73179e-06	---NA---
MGAL3B030630	4.9793	0.00113347	---NA---
MGAL3B041624	4.99008	0.00518237	RecName: Full=Cartilage matrix protein; AltName: Full=Matrilin-1; Flags: Precursor
MGAL3B063435	4.99046	0.0128717	---NA---
MGAL3B008310	4.99741	0.00723357	RecName: Full=Phosphatidylcholine:ceramide cholinephosphotransferase 2; AltName: Full=Sphingomyelin synthase 2
MGAL3B040672	4.99759	0.00909058	---NA---
MGAL3B033444	4.99881	0.00978098	RecName: Full=Plasminogen; Contains: RecName: Full=Plasmin heavy chain A; Contains: RecName: Full=Activation peptide; Contains: RecName: Full=Plasmin heavy chain A, short form; Contains: RecName: Full=Plasmin light chain B; Flags: Precursor
MGAL3B031900	5.00587	0.000666721	RecName: Full=MANSC domain-containing protein 1; Flags: Precursor
MGAL3B008334	5.00936	2.21159e-07	---NA---
MGAL3B064758	5.0094	0.00992385	---NA---
MGAL3B060596	5.01573	0.00187094	RecName: Full=Peptidyl-prolyl cis-trans isomerase B; Short=PPIase B; AltName: Full=CYP-S1; AltName: Full=Cyclophilin B; AltName: Full=Rotamase B; AltName: Full=S-cyclophilin; Short=SCYLP; Flags: Precursor
MGAL3B030461	5.02235	7.71415e-13	RecName: Full=Cis-aconitate decarboxylase; Short=CAD; AltName: Full=Aconitate decarboxylase; AltName: Full=Aconitate decarboxylase 1; AltName: Full=Cis-aconitic acid decarboxylase; AltName: Full=Immune-responsive gene 1 protein
MGAL3B031719	5.02265	1.22555e-05	---NA---
MGAL3B016192	5.02399	0.00231741	RecName: Full=Meteorin-like protein; AltName: Full=Subfatin; Flags: Precursor
MGAL3B063892	5.02958	7.48019e-05	RecName: Full=Glutathione hydrolase 1 proenzyme; AltName: Full=Gamma-glutamyltransferase 1; AltName: Full=Gamma-glutamyltranspeptidase 1; Short=GGT 1; AltName: Full=Leukotriene-C4 hydrolase; AltName: CD_antigen=CD224; Contains: RecName: Full=Glutathione hydrolase 1 heavy chain; Contains: RecName: Full=Glutathione hydrolase 1 light chain; Flags: Precursor
MGAL3B029989	5.03608	0.0021316	---NA---
MGAL3B029775	5.03822	0.00180152	---NA---
MGAL3B075534	5.04123	0.00665478	---NA---
MGAL3B020762	5.04217	0.014184	RecName: Full=Chitin synthase chs-2; AltName: Full=Chitin-UDP acetyl-glucosaminyl transferase chs-2
MGAL3B018495	5.05759	0.00204104	RecName: Full=Tripartite motif-containing protein 2; AltName: Full=E3 ubiquitin-protein ligase TRIM2; AltName: Full=RING-type E3 ubiquitin transferase TRIM2
MGAL3B000532	5.06097	0.00855329	RecName: Full=Glutamate decarboxylase 1; AltName: Full=67 kDa glutamic acid decarboxylase; Short=GAD-67; AltName: Full=Glutamate decarboxylase 67 kDa isoform
MGAL3B023670	5.06553	0.000495123	---NA---
MGAL3B026158	5.0743	0.00231741	RecName: Full=Calcyphosin; AltName: Full=Calcyphosine
MGAL3B005339	5.07531	0.000524663	RecName: Full=Alpha-protein kinase vwkA; AltName: Full=von Willebrand factor A alpha-kinase; Short=vWF kinase
MGAL3B015650	5.07753	0.0109349	RecName: Full=GTPase IMAP family member 4; AltName: Full=Immunity-associated nucleotide 1 protein; Short=IAN-1; AltName: Full=Immunity-associated protein 4
MGAL3B079604	5.07999	0.00283189	---NA---
MGAL3B040343	5.083	3.7948e-11	RecName: Full=E3 ubiquitin-protein ligase XIAP; AltName: Full=Baculoviral IAP repeat-containing protein 4; AltName: Full=IAP-like protein; Short=ILP; Short=hILP; AltName: Full=Inhibitor of apoptosis protein 3; Short=IAP-3; Short=hIAP-3; Short=hIAP3; AltName: Full=RING-type E3 ubiquitin transferase XIAP; AltName: Full=X-linked inhibitor of apoptosis protein; Short=X-linked IAP
MGAL3B050872	5.08705	4.66914e-05	RecName: Full=Contactin-4; AltName: Full=Brain-derived immunoglobulin superfamily protein 2; Short=BIG-2; Flags: Precursor
MGAL3B057266	5.08958	7.82609e-05	---NA---
MGAL3B063424	5.09128	1.0984e-05	RecName: Full=Cornifelin
MGAL3B051801	5.0915	0.010225	RecName: Full=Beta-1,3-galactosyltransferase 1; Short=Beta-1,3-GalTase 1; Short=Beta3Gal-T1; Short=Beta3GalT1; AltName: Full=UDP-galactose:beta-N-acetyl-glucosamine-beta-1,3-galactosyltransferase 1
MGAL3B074721	5.09553	0.00258267	---NA---
MGAL3B046441	5.09729	0.00521922	RecName: Full=Glutathione S-transferase; AltName: Full=GST class-sigma
MGAL3B052248	5.0986	0.000635526	RecName: Full=Radial spoke head protein 9 homolog
MGAL3B067594	5.10676	3.94911e-05	RecName: Full=Dopamine beta-hydroxylase; AltName: Full=Dopamine beta-monooxygenase; Contains: RecName: Full=Soluble dopamine beta-hydroxylase
MGAL3B044295	5.13616	0.000840893	RecName: Full=Eukaryotic translation initiation factor 5A-1; Short=eIF-5A-1; Short=eIF-5A1; AltName: Full=Eukaryotic initiation factor 5A isoform 1; Short=eIF-5A; AltName: Full=eIF-4D
MGAL3B059004	5.1413	0.0256463	---NA---
MGAL3B065493	5.1413	0.0256463	RecName: Full=Toll-like receptor 2; AltName: CD_antigen=CD282; Flags: Precursor
MGAL3B052776	5.14229	2.40003e-10	---NA---
MGAL3B011957	5.14237	0.00156779	RecName: Full=Tryptophan--tRNA ligase; AltName: Full=Tryptophanyl-tRNA synthetase; Short=TrpRS
MGAL3B066537	5.15755	0.00133576	RecName: Full=Calmodulin; Short=CaM
MGAL3B048037	5.16043	0.000139275	RecName: Full=Peptidoglycan recognition protein 1; AltName: Full=Peptidoglycan recognition protein short; Short=PGRP-S; Flags: Precursor
MGAL3B079698	5.16794	0.000191766	---NA---
MGAL3B050693	5.17756	0.000598345	---NA---
MGAL3B012773	5.18387	0.00625607	RecName: Full=Low-density lipoprotein receptor-related protein 1B; Short=LRP-1B; AltName: Full=Low-density lipoprotein receptor-related protein-deleted in tumor; Short=LRP-DIT; Flags: Precursor
MGAL3B059560	5.18889	0.00489039	---NA---
MGAL3B045260	5.19057	0.000542656	RecName: Full=Protocadherin gamma-A4; Short=PCDH-gamma-A4; Flags: Precursor
MGAL3B066185	5.19174	0.00593124	RecName: Full=Thiopurine S-methyltransferase; AltName: Full=Thiopurine methyltransferase
MGAL3B072933	5.1965	3.08749e-05	RecName: Full=Glutathione S-transferase; AltName: Full=GST class-sigma
MGAL3B017077	5.19953	0.0085729	RecName: Full=Toll-like receptor 2; AltName: CD_antigen=CD282; Flags: Precursor
MGAL3B062123	5.20348	0.000230227	RecName: Full=Anti-lipopolysaccharide factor; Short=anti-LPS
MGAL3B014011	5.20797	2.38436e-05	---NA---
MGAL3B082325	5.2182	0.00877158	---NA---
MGAL3B083265	5.21987	2.39739e-07	---NA---
MGAL3B071454	5.22661	9.86117e-05	---NA---
MGAL3B057267	5.22973	0.000203043	---NA---
MGAL3B036697	5.23274	4.55422e-16	RecName: Full=ETS homologous factor; AltName: Full=ETS domain-containing transcription factor
MGAL3B074978	5.23313	1.26321e-11	---NA---
MGAL3B010196	5.23488	1.44763e-18	RecName: Full=Prolyl-tRNA editing protein ProX; AltName: Full=Prolyl-tRNA deacylase ProX
MGAL3B009232	5.23667	0.00597646	---NA---
MGAL3B056411	5.24222	0.00403329	---NA---
MGAL3B022261	5.24725	0.000570412	RecName: Full=Baculoviral IAP repeat-containing protein 8; AltName: Full=Inhibitor of apoptosis-like protein 2; Short=IAP-like protein 2; Short=ILP-2
MGAL3B056914	5.24857	0.0011113	---NA---
MGAL3B034487	5.26629	6.6893e-09	---NA---
MGAL3B031035	5.27093	1.16469e-21	---NA---
MGAL3B021528	5.27208	0.000248294	---NA---
MGAL3B009234	5.27624	0.00145192	RecName: Full=WSC domain-containing protein 2
MGAL3B020877	5.30076	4.6078e-09	RecName: Full=S-antigen protein; Flags: Precursor
MGAL3B031240	5.301	0.00597646	RecName: Full=Uromodulin; AltName: Full=Tamm-Horsfall urinary glycoprotein; Short=THP; Contains: RecName: Full=Uromodulin, secreted form; Flags: Precursor
MGAL3B004472	5.30859	0.00922914	---NA---
MGAL3B045259	5.30969	0.00660498	---NA---
MGAL3B002295	5.31143	0.00453381	RecName: Full=Tripartite motif-containing protein 2; AltName: Full=E3 ubiquitin-protein ligase TRIM2; AltName: Full=RING-type E3 ubiquitin transferase TRIM2
MGAL3B073935	5.31209	1.68849e-12	---NA---
MGAL3B028578	5.3165	3.32906e-05	---NA---
MGAL3B075831	5.32124	0.00109952	---NA---
MGAL3B047108	5.32748	0.00407805	RecName: Full=Metabotropic glutamate receptor 7; Short=mGluR7; Flags: Precursor
MGAL3B072109	5.33538	0.00695053	RecName: Full=XK-related protein 7
MGAL3B079284	5.34211	0.00375026	---NA---
MGAL3B017756	5.34726	2.91988e-14	RecName: Full=Myeloid differentiation primary response protein MyD88
MGAL3B066427	5.34745	0.000813832	RecName: Full=Streptavidin-V1; Short=SA V1; Flags: Precursor
MGAL3B012763	5.35246	0.000767383	RecName: Full=Dual serine/threonine and tyrosine protein kinase; AltName: Full=Dusty protein kinase; Short=Dusty PK; AltName: Full=Receptor-interacting serine/threonine-protein kinase 5
MGAL3B044751	5.35459	0.00375528	---NA---
MGAL3B078606	5.36431	0.00148903	---NA---
MGAL3B055804	5.37745	2.19621e-10	---NA---
MGAL3B029657	5.38016	0.01188	---NA---
MGAL3B061194	5.38294	3.33095e-12	---NA---
MGAL3B011830	5.38774	1.47766e-06	---NA---
MGAL3B039906	5.39263	4.6745e-11	---NA---
MGAL3B024412	5.39291	2.92609e-06	RecName: Full=Wnt inhibitory factor 1; Short=WIF-1; Flags: Precursor
MGAL3B059797	5.39458	0.000868263	---NA---
MGAL3B023979	5.39942	4.05881e-12	RecName: Full=Adhesion G protein-coupled receptor L2; AltName: Full=Calcium-independent alpha-latrotoxin receptor 2; Short=CIRL-2; AltName: Full=Latrophilin-2; Flags: Precursor
MGAL3B011493	5.4143	0.000528455	RecName: Full=Calmodulin; Short=CaM
MGAL3B078314	5.42904	0.0028281	---NA---
MGAL3B028250	5.43929	5.1169e-27	---NA---
MGAL3B068720	5.44451	0.0120569	RecName: Full=Stabilizer of axonemal microtubules 1
MGAL3B007207	5.45592	1.32353e-09	---NA---
MGAL3B075103	5.46531	0.00291369	---NA---
MGAL3B060058	5.46889	0.0205948	RecName: Full=Profilin
MGAL3B065994	5.47099	0.00231733	RecName: Full=Lamin-B1; Flags: Precursor
MGAL3B030236	5.47216	1.35338e-06	RecName: Full=Transmembrane protein 205
MGAL3B073636	5.48122	0.000345459	---NA---
MGAL3B081906	5.48325	0.0221716	partial_cds
MGAL3B062201	5.48399	0.000813832	---NA---
MGAL3B055894	5.49002	0.0100139	---NA---
MGAL3B071007	5.49243	0.017165	---NA---
MGAL3B000251	5.49519	0.0134838	---NA---
MGAL3B006967	5.50221	1.14169e-14	---NA---
MGAL3B026914	5.50359	0.00145192	RecName: Full=Rhodopsin, GQ-coupled; AltName: Full=GQ-rhodopsin
MGAL3B023604	5.51338	0.00418333	RecName: Full=Chaperone protein DnaK; AltName: Full=HSP70; AltName: Full=Heat shock 70 kDa protein; AltName: Full=Heat shock protein 70
MGAL3B044807	5.51763	0.00420579	---NA---
MGAL3B012606	5.51783	2.03222e-05	RecName: Full=Serine/threonine-protein kinase Nek4; AltName: Full=Never in mitosis A-related kinase 4; Short=NimA-related protein kinase 4; AltName: Full=Serine/threonine-protein kinase 2; AltName: Full=Serine/threonine-protein kinase NRK2
MGAL3B002220	5.52442	7.27233e-08	---NA---
MGAL3B007183	5.52495	1.76852e-13	RecName: Full=Baculoviral IAP repeat-containing protein 8; AltName: Full=Inhibitor of apoptosis-like protein 2; Short=IAP-like protein 2; Short=ILP-2
MGAL3B002780	5.5314	0.00267114	RecName: Full=Protein kinase C theta type; AltName: Full=nPKC-theta
MGAL3B003619	5.53521	0.0122392	RecName: Full=UDP-glucose 4-epimerase; AltName: Full=Galactowaldenase; AltName: Full=UDP-galactose 4-epimerase
MGAL3B006734	5.53536	3.01027e-08	---NA---
MGAL3B031008	5.53768	0.000495123	RecName: Full=Carbonic anhydrase 2; AltName: Full=Carbonate dehydratase II; AltName: Full=Carbonic anhydrase II; Short=CA-II
MGAL3B015380	5.53857	1.60098e-22	RecName: Full=Steroid 17-alpha-hydroxylase/17,20 lyase; AltName: Full=17-alpha-hydroxyprogesterone aldolase; AltName: Full=CYPXVII; AltName: Full=Cytochrome P450 17A1; AltName: Full=Cytochrome P450-C17; Short=Cytochrome P450c17
MGAL3B003304	5.55623	0.000524274	---NA---
MGAL3B007403	5.56318	0.000720456	RecName: Full=Pre-B-cell leukemia transcription factor 4; AltName: Full=Homeobox protein PBX4
MGAL3B027822	5.56639	0.0190928	RecName: Full=Kelch-like protein 10
MGAL3B016630	5.56986	2.16687e-06	RecName: Full=MAM and LDL-receptor class A domain-containing protein 1; Flags: Precursor
MGAL3B072829	5.57795	1.03836e-25	RecName: Full=Growth hormone secretagogue receptor type 1; Short=GHS-R; AltName: Full=GH-releasing peptide receptor; Short=GHRP; AltName: Full=Ghrelin receptor
MGAL3B069783	5.58059	0.00103723	RecName: Full=Complement C1q tumor necrosis factor-related protein 6; Flags: Precursor
MGAL3B084447	5.59379	0.00155255	partial_cds
MGAL3B060614	5.59952	0.0105187	---NA---
MGAL3B002217	5.60034	0.00388505	RecName: Full=POU domain, class 3, transcription factor 2; AltName: Full=Brain-specific homeobox/POU domain protein 2; Short=Brain-2; Short=Brn-2; AltName: Full=Nervous system-specific octamer-binding transcription factor N-Oct-3; AltName: Full=Octamer-binding protein 7; Short=Oct-7; AltName: Full=Octamer-binding transcription factor 7; Short=OTF-7
MGAL3B022605	5.60241	0.000635526	---NA---
MGAL3B029428	5.61206	9.23035e-05	---NA---
MGAL3B057052	5.62113	0.000539148	RecName: Full=Inositol-3-phosphate synthase; Short=MIP synthase; AltName: Full=Myo-inositol 1-phosphate synthase; Short=IPS; Short=MI-1-P synthase
MGAL3B064547	5.62217	3.51401e-18	RecName: Full=Tetratricopeptide repeat protein 38; Short=TPR repeat protein 38
MGAL3B079821	5.62454	0.0132684	---NA---
MGAL3B017951	5.62969	0.000164554	RecName: Full=Schlafen-like protein 1
MGAL3B044274	5.63248	0.000205051	RecName: Full=Transcription factor HES-1; AltName: Full=Hairy and enhancer of split 1
MGAL3B078072	5.64004	0.0013138	---NA---
MGAL3B015942	5.64623	7.09699e-11	RecName: Full=Inhibitor of apoptosis protein; Short=IAP; AltName: Full=Inhibitor of T-cell apoptosis protein
MGAL3B045299	5.64889	0.00171398	RecName: Full=Phthiocerol synthesis polyketide synthase type I PpsD; AltName: Full=Beta-ketoacyl-acyl-carrier-protein synthase I
MGAL3B031931	5.6514	0.000425602	RecName: Full=Radial spoke head protein 6 homolog A; AltName: Full=Radial spoke head-like protein 1
MGAL3B038529	5.6579	0.000333383	RecName: Full=Toll-like receptor 4; AltName: CD_antigen=CD284; Flags: Precursor
MGAL3B066884	5.66055	1.08773e-06	---NA---
MGAL3B046364	5.66686	0.00240768	---NA---
MGAL3B019170	5.67284	1.21131e-08	RecName: Full=Innexin unc-9; AltName: Full=Uncoordinated protein 9
MGAL3B057268	5.6771	5.2173e-08	---NA---
MGAL3B033905	5.68029	2.98167e-08	---NA---
MGAL3B008078	5.68392	0.00996461	---NA---
MGAL3B032049	5.68939	0.0142932	RecName: Full=Toll-like receptor 4; AltName: CD_antigen=CD284; Flags: Precursor
MGAL3B051538	5.69003	0.000197864	---NA---
MGAL3B031241	5.69168	0.00164268	RecName: Full=Uromodulin; AltName: Full=Tamm-Horsfall urinary glycoprotein; Short=THP; Contains: RecName: Full=Uromodulin, secreted form; Flags: Precursor
MGAL3B004072	5.69586	0.0117124	RecName: Full=Bone morphogenetic protein 4; Short=BMP-4; Flags: Precursor
MGAL3B073987	5.6986	7.42011e-19	---NA---
MGAL3B052917	5.69974	0.000669253	RecName: Full=Kinase D-interacting substrate of 220 kDa; AltName: Full=Ankyrin repeat-rich membrane-spanning protein
MGAL3B063254	5.70245	0.00137062	RecName: Full=ADP-ribosylation factor 1
MGAL3B081052	5.70249	0.00217322	---NA---
MGAL3B080646	5.71315	5.87519e-18	---NA---
MGAL3B082699	5.71905	8.61441e-07	---NA---
MGAL3B015183	5.72059	0.00120948	---NA---
MGAL3B074627	5.72076	0.00105092	---NA---
MGAL3B081811	5.72451	0.00203544	---NA---
MGAL3B019504	5.72785	5.8459e-08	RecName: Full=Tubulin alpha-1B chain; AltName: Full=Alpha-tubulin ubiquitous; AltName: Full=Tubulin K-alpha-1; AltName: Full=Tubulin alpha-ubiquitous chain; Contains: RecName: Full=Detyrosinated tubulin alpha-1B chain
MGAL3B072796	5.7284	0.000193126	RecName: Full=Four-jointed box protein 1; AltName: Full=Four-jointed protein homolog; Flags: Precursor
MGAL3B005386	5.73869	0.00405235	---NA---
MGAL3B011125	5.74526	0.00033169	RecName: Full=Neurocan core protein; AltName: Full=Chondroitin sulfate proteoglycan 3; Flags: Precursor
MGAL3B036848	5.75008	0.0173323	RecName: Full=Actin, cytoplasmic 2; AltName: Full=Gamma-actin; Contains: RecName: Full=Actin, cytoplasmic 2, N-terminally processed
MGAL3B066898	5.76339	5.8847e-11	RecName: Full=Stress-induced protein 1
MGAL3B017503	5.76689	0.00261642	RecName: Full=Serine protease inhibitor Kazal-type 5; AltName: Full=Lympho-epithelial Kazal-type-related inhibitor; Short=LEKTI; Contains: RecName: Full=Hemofiltrate peptide HF6478; Contains: RecName: Full=Hemofiltrate peptide HF7665; Flags: Precursor
MGAL3B020385	5.77543	0.000982203	---NA---
MGAL3B066002	5.77995	6.99365e-09	RecName: Full=Heat shock cognate 71 kDa protein; AltName: Full=Heat shock 70 kDa protein 8
MGAL3B074332	5.78871	1.05342e-06	---NA---
MGAL3B002828	5.79905	5.94271e-05	---NA---
MGAL3B039839	5.80291	0.000105427	RecName: Full=Peroxidasin; Flags: Precursor
MGAL3B027382	5.80592	0.0124854	RecName: Full=Actin, cytoplasmic; Contains: RecName: Full=Actin, cytoplasmic, intermediate form; Flags: Precursor
MGAL3B035588	5.81133	0.00101168	---NA---
MGAL3B014142	5.81715	2.90526e-07	RecName: Full=Opioid-binding protein/cell adhesion molecule; Short=OBCAM; Short=OPCML; Short=Opioid-binding cell adhesion molecule; Flags: Precursor
MGAL3B042459	5.82093	0.00364392	---NA---
MGAL3B015106	5.83969	0.0021907	---NA---
MGAL3B049487	5.84607	0.000844514	---NA---
MGAL3B030975	5.8498	0.000570412	RecName: Full=E3 ubiquitin-protein ligase TRIM33; AltName: Full=Ectodermin; AltName: Full=RING-type E3 ubiquitin transferase TRIM33; AltName: Full=Transcription intermediary factor 1-gamma; Short=TIF1-gamma; AltName: Full=Tripartite motif-containing protein 33
MGAL3B037597	5.86433	0.00288468	---NA---
MGAL3B005224	5.86629	0.000311825	RecName: Full=Tubulin polymerization-promoting protein family member 3
MGAL3B032843	5.86632	0.00964695	---NA---
MGAL3B052487	5.87192	4.12033e-06	RecName: Full=Baculoviral IAP repeat-containing protein 8; AltName: Full=Inhibitor of apoptosis-like protein 2; Short=IAP-like protein 2; Short=ILP-2
MGAL3B067044	5.88069	0.000813832	RecName: Full=Cartilage matrix protein; AltName: Full=Matrilin-1; Flags: Precursor
MGAL3B077097	5.88278	1.47871e-16	---NA---
MGAL3B068255	5.88888	4.43325e-06	RecName: Full=Dopamine beta-hydroxylase; AltName: Full=Dopamine beta-monooxygenase; Contains: RecName: Full=Soluble dopamine beta-hydroxylase
MGAL3B042130	5.89562	0.00265723	RecName: Full=Zinc finger protein 16
MGAL3B010383	5.9018	1.1509e-06	---NA---
MGAL3B027729	5.90309	1.96429e-05	RecName: Full=Tubulin alpha-1B chain; AltName: Full=Alpha-tubulin ubiquitous; AltName: Full=Tubulin K-alpha-1; AltName: Full=Tubulin alpha-ubiquitous chain; Contains: RecName: Full=Detyrosinated tubulin alpha-1B chain
MGAL3B030263	5.90451	1.36027e-05	RecName: Full=ADP-ribosylation factor 1
MGAL3B058895	5.90736	0.00537801	---NA---
MGAL3B020630	5.9088	0.00386445	RecName: Full=Chaperone protein DnaK; AltName: Full=HSP70; AltName: Full=Heat shock 70 kDa protein; AltName: Full=Heat shock protein 70
MGAL3B080054	5.91654	0.0112839	partial_cds
MGAL3B047493	5.92082	0.000285924	RecName: Full=Baculoviral IAP repeat-containing protein 3; AltName: Full=Cellular inhibitor of apoptosis 2; Short=C-IAP2; AltName: Full=Inhibitor of apoptosis protein 1; Short=mIAP1; AltName: Full=RING-type E3 ubiquitin transferase BIRC3
MGAL3B001725	5.92237	1.2079e-05	RecName: Full=Cell division control protein 42 homolog; Flags: Precursor
MGAL3B043428	5.92283	0.000701079	RecName: Full=E3 ubiquitin-protein ligase TRIM23; AltName: Full=ADP-ribosylation factor domain-containing protein 1; AltName: Full=GTP-binding protein ARD-1; AltName: Full=RING-type E3 ubiquitin transferase TRIM23; AltName: Full=Tripartite motif-containing protein 23
MGAL3B033029	5.92592	0.00644161	---NA---
MGAL3B080576	5.9321	4.47278e-05	---NA---
MGAL3B047494	5.94493	0.00110694	RecName: Full=Baculoviral IAP repeat-containing protein 8; AltName: Full=Inhibitor of apoptosis-like protein 2; Short=IAP-like protein 2; Short=ILP-2
MGAL3B008807	5.94812	0.010728	---NA---
MGAL3B033037	5.9492	2.16781e-10	---NA---
MGAL3B030265	5.95105	0.000144996	RecName: Full=ADP-ribosylation factor
MGAL3B042009	5.96072	0.000379178	---NA---
MGAL3B034847	5.96503	4.91408e-31	RecName: Full=Cytochrome P450 2U1; AltName: Full=Long-chain fatty acid omega-monooxygenase
MGAL3B031331	5.96969	0.016006	RecName: Full=Pancreas transcription factor 1 subunit alpha; AltName: Full=Pancreas-specific transcription factor 1a; AltName: Full=bHLH transcription factor p48; AltName: Full=p48 DNA-binding subunit of transcription factor PTF1; Short=PTF1-p48
MGAL3B011491	5.97418	3.39995e-05	RecName: Full=Calmodulin; Short=CaM
MGAL3B030604	5.97831	0.000396073	RecName: Full=Neuronal acetylcholine receptor subunit alpha-3; Flags: Precursor
MGAL3B018030	5.9892	0.00981427	---NA---
MGAL3B058892	5.99858	0.0136138	RecName: Full=Neuropilin-2; AltName: Full=Vascular endothelial cell growth factor 165 receptor 2; Flags: Precursor
MGAL3B041501	6.00917	4.77549e-05	RecName: Full=Tubulin beta chain; AltName: Full=Tubulin beta-5 chain
MGAL3B019548	6.01067	0.000671937	---NA---
MGAL3B074047	6.015	0.00018328	---NA---
MGAL3B061952	6.03068	0.00605933	---NA---
MGAL3B032425	6.03554	2.9011e-07	---NA---
MGAL3B023969	6.04095	2.22175e-06	RecName: Full=Sodium- and chloride-dependent taurine transporter; AltName: Full=Solute carrier family 6 member 6
MGAL3B063135	6.04809	3.19277e-06	RecName: Full=Actin, cytoplasmic; Contains: RecName: Full=Actin, cytoplasmic, intermediate form; Flags: Precursor
MGAL3B058244	6.0615	2.17438e-05	---NA---
MGAL3B050698	6.06368	7.15962e-20	RecName: Full=Autocrine proliferation repressor protein A; AltName: Full=PhoPQ-activated pathogenicity-related protein; Flags: Precursor
MGAL3B036801	6.06648	0.000415736	RecName: Full=Inverted formin-2
MGAL3B065070	6.082	0.0015764	RecName: Full=Protein TBATA; AltName: Full=Protein SPATIAL; AltName: Full=Stromal protein associated with thymii and lymph node homolog; AltName: Full=Thymus, brain and testes-associated protein
MGAL3B030534	6.09671	1.96429e-05	RecName: Full=Polcalcin Jun o 2; AltName: Full=Calcium-binding pollen allergen Jun o 2; AltName: Allergen=Jun o 2
MGAL3B031057	6.10138	2.08496e-08	RecName: Full=Sterol 26-hydroxylase, mitochondrial; AltName: Full=5-beta-cholestane-3-alpha,7-alpha,12-alpha-triol 26-hydroxylase; AltName: Full=Cytochrome P-450C27/25; AltName: Full=Cytochrome P450 27; AltName: Full=Sterol 27-hydroxylase; AltName: Full=Vitamin D(3) 25-hydroxylase; Flags: Precursor
MGAL3B013859	6.10475	0.0016636	RecName: Full=Protocadherin Fat 3; AltName: Full=FAT tumor suppressor homolog 3; Flags: Precursor
MGAL3B056777	6.1128	0.00680708	RecName: Full=Meprin A subunit beta; AltName: Full=Endopeptidase-2; AltName: Full=Meprin B; Flags: Precursor
MGAL3B027383	6.12817	0.000203225	RecName: Full=Actin, cytoplasmic 2; AltName: Full=Gamma-actin; Contains: RecName: Full=Actin, cytoplasmic 2, N-terminally processed
MGAL3B005983	6.12956	1.2414e-21	RecName: Full=NEDD8-conjugating enzyme Ubc12; AltName: Full=NEDD8 carrier protein; AltName: Full=Ubiquitin-conjugating enzyme E2 M
MGAL3B005079	6.13268	2.227e-08	RecName: Full=Actin, cytoplasmic 1; AltName: Full=Beta-actin; Contains: RecName: Full=Actin, cytoplasmic 1, N-terminally processed
MGAL3B059800	6.1395	0.00066899	---NA---
MGAL3B072189	6.14172	0.0039376	RecName: Full=Dynein beta chain, ciliary
MGAL3B084706	6.151	0.000122807	partial_cds
MGAL3B023588	6.15434	0.000829451	---NA---
MGAL3B001582	6.15846	0.00504453	---NA---
MGAL3B025446	6.16091	0.00307135	---NA---
MGAL3B000079	6.16665	6.10466e-06	RecName: Full=Uromodulin; AltName: Full=Tamm-Horsfall urinary glycoprotein; Short=THP; Contains: RecName: Full=Uromodulin, secreted form; Flags: Precursor
MGAL3B084454	6.17931	0.00339128	partial_cds
MGAL3B044629	6.18077	0.000690536	---NA---
MGAL3B083040	6.19123	3.30165e-20	---NA---
MGAL3B007331	6.19542	0.0108327	---NA---
MGAL3B076529	6.20125	1.12947e-08	---NA---
MGAL3B080161	6.20866	0.00653253	---NA---
MGAL3B060758	6.21555	2.99702e-05	RecName: Full=Pro-Pol polyprotein; AltName: Full=Pr125Pol; Contains: RecName: Full=Protease/Reverse transcriptase/ribonuclease H; AltName: Full=p87Pro-RT-RNaseH; Contains: RecName: Full=Protease/Reverse transcriptase; AltName: Full=p65Pro-RT; Contains: RecName: Full=Ribonuclease H; Short=RNase H; Contains: RecName: Full=Integrase; Short=IN; AltName: Full=p42In
MGAL3B020029	6.21696	4.97629e-06	RecName: Full=Actin, cytoplasmic; Contains: RecName: Full=Actin, cytoplasmic, intermediate form; Flags: Precursor
MGAL3B030266	6.21834	1.89163e-08	RecName: Full=ADP-ribosylation factor 1
MGAL3B012694	6.23135	0.0081334	---NA---
MGAL3B042967	6.23589	0.00265723	RecName: Full=Tubulin alpha-1B chain; AltName: Full=Alpha-tubulin ubiquitous; AltName: Full=Tubulin K-alpha-1; AltName: Full=Tubulin alpha-ubiquitous chain; Contains: RecName: Full=Detyrosinated tubulin alpha-1B chain
MGAL3B021875	6.2386	5.06876e-05	---NA---
MGAL3B037919	6.24749	2.09321e-05	---NA---
MGAL3B034341	6.24933	1.28858e-05	---NA---
MGAL3B026701	6.25033	0.000216139	---NA---
MGAL3B070430	6.25303	1.83517e-08	---NA---
MGAL3B022911	6.25549	0.00115248	RecName: Full=Calcium-dependent protein kinase 28; Short=OsCDPK28; Short=OsCPK28
MGAL3B072015	6.2586	0.0100406	---NA---
MGAL3B015929	6.26044	7.21622e-11	---NA---
MGAL3B040189	6.26121	0.000614159	RecName: Full=Carbonic anhydrase 2; AltName: Full=Carbonate dehydratase II; AltName: Full=Carbonic anhydrase II; Short=CA-II
MGAL3B045554	6.26907	4.46011e-17	RecName: Full=Kelch-like protein 9
MGAL3B018819	6.27765	0.0107432	RecName: Full=Calmodulin; Short=CaM
MGAL3B068798	6.28	8.81588e-05	---NA---
MGAL3B027080	6.28637	0.00255284	RecName: Full=FMRFamide neuropeptides; Contains: RecName: Full=MudFMRFamide-2; Contains: RecName: Full=MudFMRFamide-3; Contains: RecName: Full=MudFMRFamide-4; Contains: RecName: Full=MudFMRFamide-5; Contains: RecName: Full=MudFMRFamide-6; Contains: RecName: Full=MudFMRFamide-7; Contains: RecName: Full=MudFMRFamide-8; AltName: Full=MudFMRFamide-10; Contains: RecName: Full=MudFMRFamide-9; AltName: …
MGAL3B056474	6.28762	8.81377e-05	---NA---
MGAL3B021558	6.28864	0.000813832	---NA---
MGAL3B076865	6.29279	0.0124263	---NA---
MGAL3B030264	6.30193	4.52369e-08	RecName: Full=ADP-ribosylation factor 1
MGAL3B021676	6.30383	1.58314e-07	RecName: Full=Tubulin alpha-1B chain; AltName: Full=Alpha-tubulin ubiquitous; AltName: Full=Tubulin K-alpha-1; AltName: Full=Tubulin alpha-ubiquitous chain; Contains: RecName: Full=Detyrosinated tubulin alpha-1B chain
MGAL3B082287	6.30557	0.00390302	---NA---
MGAL3B042244	6.31968	2.05848e-16	---NA---
MGAL3B034660	6.32111	3.57378e-14	RecName: Full=Phytanoyl-CoA hydroxylase-interacting protein-like
MGAL3B056716	6.32799	0.00664808	---NA---
MGAL3B045715	6.33751	0.0122097	RecName: Full=Cysteine-rich secretory protein LCCL domain-containing 2; Flags: Precursor
MGAL3B044341	6.34271	0.000423931	RecName: Full=Acidic phospholipase A2 2; Short=svPLA2; AltName: Full=Phosphatidylcholine 2-acylhydrolase; Flags: Precursor
MGAL3B080569	6.35016	0.00218338	partial_cds
MGAL3B001274	6.35425	0.00187094	RecName: Full=Excitatory amino acid transporter 3; AltName: Full=Excitatory amino-acid carrier 1; AltName: Full=Sodium-dependent glutamate/aspartate transporter 3; AltName: Full=Solute carrier family 1 member 1
MGAL3B081541	6.36196	0.000146487	---NA---
MGAL3B084035	6.36898	0.00754749	---NA---
MGAL3B034103	6.37744	0.00389893	RecName: Full=Monocarboxylate transporter 1; Short=MCT 1; AltName: Full=Solute carrier family 16 member 1
MGAL3B030427	6.38016	3.47912e-05	---NA---
MGAL3B046296	6.3854	0.000548683	---NA---
MGAL3B009755	6.39597	8.23232e-05	---NA---
MGAL3B046165	6.40199	0.000736128	RecName: Full=Segmentation polarity homeobox protein engrailed
MGAL3B024942	6.41752	0.000767383	RecName: Full=Baculoviral IAP repeat-containing protein 8; AltName: Full=Inhibitor of apoptosis-like protein 2; Short=IAP-like protein 2; Short=ILP-2
MGAL3B045046	6.41967	0.00222382	---NA---
MGAL3B060972	6.42351	0.00222858	RecName: Full=Pulmonary surfactant-associated protein D; Short=PSP-D; Short=SP-D; AltName: Full=Lung surfactant protein D; Flags: Precursor
MGAL3B066833	6.4253	0.00883997	RecName: Full=Calmodulin; Short=CaM
MGAL3B003132	6.42616	0.00103723	---NA---
MGAL3B067612	6.43156	4.89978e-11	---NA---
MGAL3B082422	6.43582	4.5835e-07	---NA---
MGAL3B055898	6.44278	6.52067e-05	---NA---
MGAL3B007490	6.44611	1.36027e-05	RecName: Full=Synaptic vesicular amine transporter; AltName: Full=Monoamine transporter; AltName: Full=Solute carrier family 18 member 2; AltName: Full=Vesicular amine transporter 2; Short=VAT2
MGAL3B082034	6.44802	8.31721e-07	---NA---
MGAL3B053594	6.45272	3.02576e-14	RecName: Full=AAC-rich mRNA clone AAC4 protein
MGAL3B032610	6.45707	0.00902032	RecName: Full=Toll-like receptor 4; AltName: CD_antigen=CD284; Flags: Precursor
MGAL3B012762	6.45905	0.00069026	RecName: Full=Protein kinase C zeta type; AltName: Full=nPKC-zeta
MGAL3B059718	6.48577	3.38236e-19	RecName: Full=Baculoviral IAP repeat-containing protein 8; AltName: Full=Inhibitor of apoptosis-like protein 2; Short=IAP-like protein 2; Short=ILP-2
MGAL3B038424	6.50334	9.21126e-05	RecName: Full=Thiopurine S-methyltransferase; AltName: Full=Thiopurine methyltransferase
MGAL3B034443	6.5147	0.00781533	RecName: Full=WSC domain-containing protein 2
MGAL3B044753	6.51688	3.6867e-11	RecName: Full=Sphingosine kinase 1; Short=SK 1; Short=SPK 1; AltName: Full=Acetyltransferase SPHK1
MGAL3B005455	6.53026	0.00689883	---NA---
MGAL3B069685	6.5321	0.000599917	RecName: Full=von Willebrand factor A domain-containing protein 7; AltName: Full=Protein G7c; Flags: Precursor
MGAL3B012939	6.5341	5.76638e-06	---NA---
MGAL3B067207	6.53913	0.00510749	---NA---
MGAL3B019452	6.54403	0.00290321	---NA---
MGAL3B066392	6.55245	6.18719e-05	---NA---
MGAL3B037885	6.56886	4.9175e-08	RecName: Full=Usherin; AltName: Full=Usher syndrome type IIa protein homolog; AltName: Full=Usher syndrome type-2A protein homolog; Flags: Precursor
MGAL3B057610	6.5771	0.00640744	RecName: Full=Oxygen-dependent choline dehydrogenase; Short=CDH; Short=CHD; AltName: Full=Betaine aldehyde dehydrogenase; Short=BADH
MGAL3B026036	6.58634	0.00453864	RecName: Full=Uncharacterized protein C2orf73 homolog
MGAL3B059100	6.5929	0.000370741	RecName: Full=Transcription factor HES-1; AltName: Full=Hairy and enhancer of split 1
MGAL3B040428	6.60026	0.00149702	---NA---
MGAL3B065804	6.64974	0.000748242	---NA---
MGAL3B079413	6.65142	0.000415097	---NA---
MGAL3B035185	6.65542	0.00422764	RecName: Full=Peptidoglycan-recognition protein SC2; Flags: Precursor
MGAL3B008857	6.65608	7.82394e-08	RecName: Full=Tyrosinase; AltName: Full=Monophenol monooxygenase
MGAL3B000282	6.65699	0.00254179	RecName: Full=Dopamine beta-hydroxylase; AltName: Full=Dopamine beta-monooxygenase; Contains: RecName: Full=Soluble dopamine beta-hydroxylase
MGAL3B007139	6.67262	0.000283547	---NA---
MGAL3B046310	6.68067	2.21287e-05	RecName: Full=Inositol-3-phosphate synthase; Short=MIP synthase; AltName: Full=Myo-inositol 1-phosphate synthase; Short=IPS; Short=MI-1-P synthase
MGAL3B073524	6.70235	8.39054e-05	---NA---
MGAL3B051025	6.70449	5.10149e-06	---NA---
MGAL3B031694	6.71132	0.00258267	RecName: Full=Actin, cytoplasmic 1; AltName: Full=Beta-actin; Contains: RecName: Full=Actin, cytoplasmic 1, N-terminally processed
MGAL3B076455	6.72821	0.00564873	---NA---
MGAL3B024282	6.75531	0.000606874	RecName: Full=MAM domain-containing protein 2; AltName: Full=MAM domain-containing proteoglycan; Short=Mamcan; Flags: Precursor
MGAL3B075897	6.75705	2.96059e-16	---NA---
MGAL3B067955	6.76845	0.00180387	---NA---
MGAL3B058199	6.76933	0.000643777	---NA---
MGAL3B015943	6.78197	4.61376e-11	RecName: Full=Baculoviral IAP repeat-containing protein 3; AltName: Full=Cellular inhibitor of apoptosis 2; Short=C-IAP2; AltName: Full=Inhibitor of apoptosis protein 1; Short=mIAP1; AltName: Full=RING-type E3 ubiquitin transferase BIRC3
MGAL3B040627	6.78322	5.34921e-05	---NA---
MGAL3B056141	6.79097	0.00214508	---NA---
MGAL3B043203	6.80393	4.46011e-17	RecName: Full=Caspase-3; Short=CASP-3; Contains: RecName: Full=Caspase-3 subunit p17; Contains: RecName: Full=Caspase-3 subunit p12; Flags: Precursor
MGAL3B049532	6.81072	0.00417155	---NA---
MGAL3B064773	6.82091	0.00551413	---NA---
MGAL3B056629	6.82091	0.00551413	RecName: Full=Lysine histidine transporter 1
MGAL3B007326	6.82506	0.00187094	---NA---
MGAL3B036217	6.8279	1.77464e-08	RecName: Full=Basic leucine zipper transcriptional factor ATF-like 3; Short=B-ATF-3; AltName: Full=21 kDa small nuclear factor isolated from T-cells; AltName: Full=Jun dimerization protein p21SNFT
MGAL3B008980	6.83096	2.89752e-07	---NA---
MGAL3B018408	6.83273	5.34921e-05	RecName: Full=Peptidyl-prolyl cis-trans isomerase B; Short=PPIase B; AltName: Full=CYP-S1; AltName: Full=Cyclophilin B; AltName: Full=Rotamase B; AltName: Full=S-cyclophilin; Short=SCYLP; Flags: Precursor
MGAL3B039272	6.84118	1.94853e-26	RecName: Full=Peptidoglycan recognition protein 1; AltName: Full=Peptidoglycan recognition protein short; Short=PGRP-S; Flags: Precursor
MGAL3B036182	6.85677	0.00682412	---NA---
MGAL3B069788	6.87615	0.0055567	---NA---
MGAL3B051185	6.88522	0.00178251	RecName: Full=Caveolin-1
MGAL3B060485	6.89664	4.07397e-07	---NA---
MGAL3B064462	6.90533	2.37538e-07	---NA---
MGAL3B052949	6.91593	0.00513374	---NA---
MGAL3B049254	6.92329	4.98479e-18	RecName: Full=Protein mab-21-like 3
MGAL3B083286	6.93559	1.24353e-24	---NA---
MGAL3B028667	6.95082	0.00631106	RecName: Full=Laccase-4; AltName: Full=Benzenediol:oxygen oxidoreductase 4; AltName: Full=Diphenol oxidase 4; AltName: Full=Urishiol oxidase 4; Flags: Precursor
MGAL3B032852	6.95171	0.00337192	---NA---
MGAL3B034845	6.97172	7.11933e-06	RecName: Full=Cytochrome P450 2D27; AltName: Full=CYPIID27
MGAL3B013204	6.97435	8.3972e-06	RecName: Full=UDP-glucuronic acid decarboxylase 1; AltName: Full=UDP-glucuronate decarboxylase 1; Short=UGD; Short=UXS-1
MGAL3B026017	6.97446	1.95515e-06	RecName: Full=Actin, cytoplasmic; Contains: RecName: Full=Actin, cytoplasmic, intermediate form; Flags: Precursor
MGAL3B044017	6.97804	2.90526e-07	---NA---
MGAL3B027751	6.9813	0.00218108	RecName: Full=von Willebrand factor D and EGF domain-containing protein; Flags: Precursor
MGAL3B043078	6.99215	6.57416e-05	RecName: Full=Hematopoietic prostaglandin D synthase; Short=H-PGDS; AltName: Full=GST class-sigma; AltName: Full=Glutathione S-transferase; AltName: Full=Glutathione-dependent PGD synthase; AltName: Full=Glutathione-requiring prostaglandin D synthase; AltName: Full=Prostaglandin-H2 D-isomerase
MGAL3B039091	7.02094	0.00104199	RecName: Full=Cysteine-rich motor neuron 1 protein; Short=CRIM-1; Flags: Precursor
MGAL3B059903	7.02107	2.73636e-05	---NA---
MGAL3B072465	7.03092	0.000548301	RecName: Full=Galaxin; Flags: Precursor
MGAL3B014674	7.03542	8.89444e-08	RecName: Full=14-3-3 protein zeta
MGAL3B025245	7.04548	8.20248e-08	---NA---
MGAL3B060236	7.04578	2.03222e-05	---NA---
MGAL3B035150	7.0494	3.04745e-23	RecName: Full=AAC-rich mRNA clone AAC4 protein
MGAL3B077092	7.05456	0.00515351	---NA---
MGAL3B056703	7.05773	0.00055485	---NA---
MGAL3B024413	7.06428	1.44925e-06	RecName: Full=Wnt inhibitory factor 1; Short=WIF-1; Flags: Precursor
MGAL3B069422	7.06452	6.57394e-06	---NA---
MGAL3B015107	7.06578	0.00184854	RecName: Full=Ribonuclease D; Short=RNase D
MGAL3B005536	7.10766	3.83785e-08	RecName: Full=Cell death-inducing p53-target protein 1; AltName: Full=LITAF-like protein
MGAL3B081068	7.11255	2.81068e-05	---NA---
MGAL3B045660	7.11806	0.00369518	---NA---
MGAL3B052601	7.14025	3.4281e-05	---NA---
MGAL3B055896	7.1519	1.42754e-05	---NA---
MGAL3B018475	7.15261	1.7079e-05	---NA---
MGAL3B041807	7.15461	3.30308e-07	---NA---
MGAL3B042179	7.15466	5.4301e-05	RecName: Full=Very low-density lipoprotein receptor; Short=VLDL receptor; Short=VLDL-R; Flags: Precursor
MGAL3B045555	7.16583	1.91205e-29	---NA---
MGAL3B061520	7.18171	0.00211426	---NA---
MGAL3B060252	7.18257	9.62454e-09	RecName: Full=Ceramide kinase; Short=hCERK; AltName: Full=Acylsphingosine kinase; AltName: Full=Lipid kinase 4; Short=LK4
MGAL3B045437	7.18581	0.000244816	---NA---
MGAL3B018601	7.19033	3.17754e-06	RecName: Full=Calcium-binding protein 2; Short=CaBP2
MGAL3B033643	7.19307	0.000423284	---NA---
MGAL3B023170	7.19471	0.00360469	---NA---
MGAL3B061860	7.20301	1.70014e-06	RecName: Full=Baculoviral IAP repeat-containing protein 8; AltName: Full=Inhibitor of apoptosis-like protein 2; Short=IAP-like protein 2; Short=ILP-2
MGAL3B073052	7.22015	6.25963e-05	RecName: Full=Transcription factor SOX-2
MGAL3B037019	7.22759	0.00367355	RecName: Full=Versican core protein; AltName: Full=Chondroitin sulfate proteoglycan core protein 2; Short=Chondroitin sulfate proteoglycan 2; AltName: Full=Glial hyaluronate-binding protein; Short=GHAP; AltName: Full=Large fibroblast proteoglycan; AltName: Full=PG-M; Flags: Precursor
MGAL3B058340	7.25302	1.46237e-17	---NA---
MGAL3B050282	7.2549	0.00382261	RecName: Full=Protein MB21D2; AltName: Full=Mab-21 domain-containing protein 2
MGAL3B045431	7.31221	0.00423146	---NA---
MGAL3B058594	7.3123	2.84578e-08	RecName: Full=Thyroid peroxidase; Short=TPO; Flags: Precursor
MGAL3B054568	7.31531	0.000149267	RecName: Full=Transcobalamin-1; Short=TC-1; AltName: Full=Haptocorrin; Short=HC; AltName: Full=Protein R; AltName: Full=Transcobalamin I; Short=TC I; Short=TCI; Flags: Precursor
MGAL3B009116	7.32177	0.000977735	---NA---
MGAL3B027152	7.3463	0.000504367	---NA---
MGAL3B014083	7.35255	3.59235e-16	RecName: Full=Tubulin alpha-1B chain; AltName: Full=Alpha-tubulin ubiquitous; AltName: Full=Tubulin K-alpha-1; AltName: Full=Tubulin alpha-ubiquitous chain; Contains: RecName: Full=Detyrosinated tubulin alpha-1B chain
MGAL3B047760	7.35257	1.23236e-06	RecName: Full=Actin, cytoplasmic 1; AltName: Full=Beta-actin; Contains: RecName: Full=Actin, cytoplasmic 1, N-terminally processed
MGAL3B005811	7.36095	4.32976e-12	RecName: Full=Tyrosinase; AltName: Full=Monophenol monooxygenase; Flags: Precursor
MGAL3B043209	7.36736	2.41575e-06	RecName: Full=Leucine-rich repeat-containing protein 45
MGAL3B025226	7.37158	0.00127267	---NA---
MGAL3B068961	7.37749	0.000780697	---NA---
MGAL3B070591	7.37875	3.73355e-07	RecName: Full=Dual specificity protein phosphatase 16; AltName: Full=Mitogen-activated protein kinase phosphatase 7; Short=MAP kinase phosphatase 7; Short=MKP-7
MGAL3B044533	7.38004	3.48998e-06	---NA---
MGAL3B033680	7.38989	0.000234114	RecName: Full=Protein ATP6V1FNB; AltName: Full=ATP6V1F neighbor gene protein homolog
MGAL3B075366	7.39792	3.27136e-14	---NA---
MGAL3B071018	7.41035	1.32755e-06	RecName: Full=Tubulin beta chain; AltName: Full=Tubulin beta-5 chain
MGAL3B035359	7.41055	0.00035606	RecName: Full=BTB/POZ domain-containing protein kctd15; AltName: Full=Potassium channel tetramerization domain-containing protein 15
MGAL3B080397	7.42363	0.00233897	---NA---
MGAL3B015123	7.43241	0.000163139	---NA---
MGAL3B049409	7.43696	5.58244e-05	RecName: Full=Transcription factor Sp9
[truncated: 167 more rows]

## Sheet: DEGs_HH vs Gills
rowname	log2FoldChange	padj	Annotation
MGAL3B001475	-17.3126	1.08565e-31	---NA---
MGAL3B063070	-16.9793	2.01797e-33	RecName: Full=Tubulin beta chain; AltName: Full=Tubulin beta-5 chain
MGAL3B022050	-16.9151	1.81557e-33	---NA---
MGAL3B063406	-16.8542	2.77982e-33	---NA---
MGAL3B048177	-16.5377	5.02853e-28	---NA---
MGAL3B063408	-15.4437	2.79621e-27	---NA---
MGAL3B012768	-15.3346	2.09025e-35	---NA---
MGAL3B048175	-15.0263	1.70968e-25	---NA---
MGAL3B045552	-15.0023	7.88282e-26	---NA---
MGAL3B062699	-14.7724	4.75044e-24	---NA---
MGAL3B022052	-14.5846	3.12846e-23	RecName: Full=Low-density lipoprotein receptor; Short=LDL receptor; Flags: Precursor
MGAL3B057036	-14.3561	3.06998e-24	RecName: Full=Fibrinogen C domain-containing protein 1
MGAL3B045660	-14.2964	7.78808e-21	---NA---
MGAL3B045859	-14.2541	2.84819e-24	---NA---
MGAL3B014549	-13.6274	6.68534e-19	---NA---
MGAL3B018819	-13.6266	2.01575e-20	RecName: Full=Calmodulin; Short=CaM
MGAL3B031416	-13.6015	3.77033e-22	RecName: Full=Neurocalcin-delta
MGAL3B050752	-13.5937	2.30847e-21	---NA---
MGAL3B022826	-13.512	1.00975e-21	---NA---
MGAL3B061168	-13.4772	2.14456e-21	RecName: Full=T-box transcription factor TBX20; Short=T-box protein 20
MGAL3B079886	-13.4673	2.02428e-21	---NA---
MGAL3B046851	-13.4435	1.51164e-21	---NA---
MGAL3B038035	-13.4264	2.1136e-24	---NA---
MGAL3B076046	-13.2985	1.87014e-20	---NA---
MGAL3B042922	-13.2841	7.02509e-21	---NA---
MGAL3B059903	-13.2427	7.26146e-32	---NA---
MGAL3B035916	-13.1949	1.64224e-20	RecName: Full=Neuronal acetylcholine receptor subunit alpha-7; Flags: Precursor
MGAL3B041811	-13.186	9.21e-21	---NA---
MGAL3B034428	-13.1245	6.04582e-20	RecName: Full=Thiopurine S-methyltransferase; AltName: Full=Thiopurine methyltransferase
MGAL3B075344	-13.1075	1.66091e-24	---NA---
MGAL3B004570	-13.0788	5.97118e-20	---NA---
MGAL3B032852	-13.0575	3.3823e-20	---NA---
MGAL3B000074	-13.0401	2.42916e-18	RecName: Full=Uromodulin; AltName: Full=Tamm-Horsfall urinary glycoprotein; Short=THP; Contains: RecName: Full=Uromodulin, secreted form; Flags: Precursor
MGAL3B013262	-13.0217	1.53101e-11	RecName: Full=Zonadhesin; Flags: Precursor
MGAL3B001706	-13.008	5.78216e-20	---NA---
MGAL3B046304	-12.9715	1.81665e-19	---NA---
MGAL3B064551	-12.9407	6.34778e-19	---NA---
MGAL3B056414	-12.9149	6.8161e-20	---NA---
MGAL3B035379	-12.9045	7.03465e-20	RecName: Full=Fibrinogen C domain-containing protein 1
MGAL3B035380	-12.9035	2.117e-19	RecName: Full=Fibrinogen C domain-containing protein 1
MGAL3B044348	-12.8555	2.81321e-18	RecName: Full=Acidic phospholipase A2 1; Short=svPLA2; AltName: Full=GL5-1; AltName: Full=Phosphatidylcholine 2-acylhydrolase; AltName: Full=Phospholipase A2 isozyme I; Flags: Precursor
MGAL3B075345	-12.854	2.7505e-18	---NA---
MGAL3B049115	-12.8384	1.58075e-19	RecName: Full=Carboxylesterase 5A; AltName: Full=Carboxylesterase-like urinary excreted protein homolog; Short=Cauxin; Flags: Precursor
MGAL3B007331	-12.8122	1.14039e-18	---NA---
MGAL3B019054	-12.7847	3.00432e-19	---NA---
MGAL3B036330	-12.7646	8.45129e-19	RecName: Full=Tripartite motif-containing protein 2; AltName: Full=E3 ubiquitin-protein ligase TRIM2; AltName: Full=RING-type E3 ubiquitin transferase TRIM2
MGAL3B027751	-12.7642	3.29173e-19	RecName: Full=von Willebrand factor D and EGF domain-containing protein; Flags: Precursor
MGAL3B051604	-12.7576	3.93509e-17	---NA---
MGAL3B034443	-12.7267	1.27733e-18	RecName: Full=WSC domain-containing protein 2
MGAL3B007139	-12.6877	4.78156e-24	---NA---
MGAL3B022825	-12.6799	4.09663e-19	---NA---
MGAL3B014545	-12.6395	5.83112e-09	---NA---
MGAL3B004387	-12.6378	4.81903e-19	---NA---
MGAL3B060120	-12.6303	3.63072e-17	RecName: Full=Up-regulator of cell proliferation; AltName: Full=HBV X protein up-regulated gene 4 protein homolog; AltName: Full=HBxAg up-regulated gene 4 protein homolog
MGAL3B075605	-12.6273	6.21401e-19	---NA---
MGAL3B049154	-12.6236	3.57773e-23	RecName: Full=Complement C1q tumor necrosis factor-related protein 3; AltName: Full=Collagenous repeat-containing sequence 26 kDa protein; Short=CORS26; AltName: Full=Secretory protein CORS26; Flags: Precursor
MGAL3B003381	-12.6213	2.76719e-18	---NA---
MGAL3B049381	-12.6051	4.93007e-18	---NA---
MGAL3B065859	-12.5808	6.06405e-24	---NA---
MGAL3B060599	-12.5346	1.23949e-18	RecName: Full=Putative transcription factor ovo-like protein 3
MGAL3B022622	-12.5279	1.03208e-17	RecName: Full=Caveolin-1
MGAL3B068283	-12.5158	3.53147e-16	RecName: Full=Zonadhesin; Flags: Precursor
MGAL3B028667	-12.4603	2.51995e-18	RecName: Full=Laccase-4; AltName: Full=Benzenediol:oxygen oxidoreductase 4; AltName: Full=Diphenol oxidase 4; AltName: Full=Urishiol oxidase 4; Flags: Precursor
MGAL3B035918	-12.4091	2.03566e-18	RecName: Full=Neuronal acetylcholine receptor subunit alpha-5; Flags: Precursor
MGAL3B047303	-12.3864	4.47919e-18	RecName: Full=Ankyrin repeat domain-containing protein 63
MGAL3B042956	-12.3797	2.34912e-18	RecName: Full=T-box transcription factor TBX20; Short=T-box protein 20
MGAL3B031553	-12.3795	4.15597e-18	RecName: Full=Homeobox protein DLX-1
MGAL3B010162	-12.3793	1.66229e-17	RecName: Full=Golgi-associated plant pathogenesis-related protein 1; Short=GAPR-1; Short=Golgi-associated PR-1 protein; AltName: Full=Glioma pathogenesis-related protein 2; Short=GliPR 2
MGAL3B019520	-12.3638	3.90855e-18	RecName: Full=Protein FAM124A
MGAL3B019548	-12.362	3.0041e-23	---NA---
MGAL3B077713	-12.3404	3.29371e-18	---NA---
MGAL3B063847	-12.3187	5.95059e-18	RecName: Full=LIM and SH3 domain protein 1; Short=LASP-1
MGAL3B016952	-12.2752	2.70247e-15	---NA---
MGAL3B003917	-12.2708	7.0476e-18	---NA---
MGAL3B038553	-12.267	4.86251e-17	---NA---
MGAL3B030742	-12.2648	7.84541e-17	---NA---
MGAL3B068122	-12.2567	1.09661e-17	RecName: Full=Calcium-activated chloride channel regulator 4; AltName: Full=Calcium-activated chloride channel family member 4; Short=hCLCA4; AltName: Full=Calcium-activated chloride channel protein 2; Short=CaCC-2; Short=hCaCC-2; AltName: Full=Chloride channel accessory 4; Contains: RecName: Full=Calcium-activated chloride channel regulator 4, 110 kDa form; Contains: RecName: Full=Calcium-activa…
MGAL3B064676	-12.2403	1.06239e-17	RecName: Full=Adhesion G protein-coupled receptor L2; AltName: Full=Calcium-independent alpha-latrotoxin receptor 2; Short=CIRL-2; AltName: Full=Latrophilin-2; Flags: Precursor
MGAL3B034882	-12.2326	4.17659e-17	RecName: Full=Metabotropic glutamate receptor 3; Short=mGluR3; Flags: Precursor
MGAL3B013937	-12.2282	2.35068e-17	RecName: Full=Neurocalcin-delta
MGAL3B001260	-12.2263	2.38635e-17	---NA---
MGAL3B030370	-12.1807	1.09903e-17	RecName: Full=Tripartite motif-containing protein 2; AltName: Full=E3 ubiquitin-protein ligase TRIM2; AltName: Full=RING-type E3 ubiquitin transferase TRIM2
MGAL3B071859	-12.1401	1.48733e-17	---NA---
MGAL3B056679	-12.12	2.78219e-17	RecName: Full=Calmodulin; Short=CaM
MGAL3B035062	-12.1176	2.75419e-16	---NA---
MGAL3B070170	-12.0954	1.61939e-17	---NA---
MGAL3B035921	-12.0934	1.60286e-17	RecName: Full=Neuronal acetylcholine receptor subunit alpha-7; Flags: Precursor
MGAL3B028974	-12.0925	1.01552e-06	---NA---
MGAL3B060561	-12.0877	6.25091e-17	RecName: Full=Tumor necrosis factor ligand superfamily member 6; AltName: Full=CD95 ligand; Short=CD95-L; AltName: Full=Fas antigen ligand; Short=Fas ligand; Short=FasL; AltName: CD_antigen=CD178; Contains: RecName: Full=Tumor necrosis factor ligand superfamily member 6, membrane form; Contains: RecName: Full=Tumor necrosis factor ligand superfamily member 6, soluble form; AltName: Full=Receptor-…
MGAL3B023113	-12.0816	2.96265e-17	RecName: Full=Putative defense protein 1; Short=DFP-1; Flags: Precursor
MGAL3B058244	-12.0642	7.07342e-49	---NA---
MGAL3B056141	-12.0636	3.58574e-17	---NA---
MGAL3B080397	-12.0578	2.03111e-17	---NA---
MGAL3B025824	-12.0294	1.4048e-16	RecName: Full=Collagen alpha-2(VIII) chain; AltName: Full=Endothelial collagen; Flags: Precursor
MGAL3B033377	-12.0038	4.22683e-17	RecName: Full=Neurogenin-3; Short=NGN-3; AltName: Full=Helix-loop-helix protein mATH-4B; Short=mATH4B; AltName: Full=Protein atonal homolog 5
MGAL3B005697	-11.9983	5.93555e-17	---NA---
MGAL3B040327	-11.9825	4.13855e-17	---NA---
MGAL3B068401	-11.9811	1.19182e-16	RecName: Full=Homeobox protein BarH-like 1
MGAL3B015915	-11.9787	3.8248e-17	RecName: Full=Protocadherin-11 X-linked; Short=Protocadherin-11; AltName: Full=Protocadherin on the X chromosome; Short=PCDH-X; Flags: Precursor
MGAL3B045468	-11.9425	6.73741e-17	RecName: Full=Volume-regulated anion channel subunit LRRC8D; AltName: Full=Leucine-rich repeat-containing protein 5; AltName: Full=Leucine-rich repeat-containing protein 8D
MGAL3B065326	-11.9251	4.85113e-17	RecName: Full=Aggrecan core protein; AltName: Full=Cartilage-specific proteoglycan core protein; Short=CSPCP; Flags: Precursor
MGAL3B040131	-11.9234	2.39431e-15	RecName: Full=Titin; AltName: Full=Connectin; AltName: Full=Rhabdomyosarcoma antigen MU-RMS-40.14
MGAL3B005700	-11.8783	4.31393e-16	---NA---
MGAL3B029576	-11.8669	3.41676e-21	---NA---
MGAL3B058243	-11.862	4.08277e-09	RecName: Full=EF-hand calcium-binding domain-containing protein 1; Flags: Precursor
MGAL3B047566	-11.8588	4.51357e-14	---NA---
MGAL3B074058	-11.8537	1.68714e-15	---NA---
MGAL3B076508	-11.8425	1.50984e-16	---NA---
MGAL3B007105	-11.8243	1.69995e-16	---NA---
MGAL3B062596	-11.8088	1.24293e-15	---NA---
MGAL3B041478	-11.791	2.06868e-16	RecName: Full=Protein ANKUB1; AltName: Full=Ankyrin repeat and ubiquitin domain-containing 1
MGAL3B029428	-11.7865	1.16022e-46	---NA---
MGAL3B067044	-11.7666	2.72019e-21	RecName: Full=Cartilage matrix protein; AltName: Full=Matrilin-1; Flags: Precursor
MGAL3B060675	-11.7492	1.10863e-15	---NA---
MGAL3B062338	-11.7488	1.03827e-14	RecName: Full=Perivitellin-2 67 kDa subunit; Short=PcPV2 67 kDa subunit; Short=PcPV2-67; AltName: Full=PV2 MACPF subunit; Flags: Precursor
MGAL3B030773	-11.7439	1.68862e-16	---NA---
MGAL3B030114	-11.7281	4.84532e-20	RecName: Full=Tryptophan 2,3-dioxygenase; Short=TDO; AltName: Full=Protein vermilion; AltName: Full=Tryptamin 2,3-dioxygenase; AltName: Full=Tryptophan oxygenase; Short=TO; Short=TRPO; AltName: Full=Tryptophan pyrrolase; AltName: Full=Tryptophanase
MGAL3B014503	-11.7229	2.00871e-16	RecName: Full=Protocadherin-11 X-linked; Short=Protocadherin-11; AltName: Full=Protocadherin on the X chromosome; Short=PCDH-X; Flags: Precursor
MGAL3B056143	-11.7168	2.31265e-16	---NA---
MGAL3B025386	-11.6915	3.41416e-16	---NA---
MGAL3B069939	-11.6816	2.47416e-16	RecName: Full=Toll-like receptor 9; AltName: CD_antigen=CD289; Flags: Precursor
MGAL3B025902	-11.6706	3.35328e-16	---NA---
MGAL3B031032	-11.6505	5.14052e-14	---NA---
MGAL3B044379	-11.6382	6.20118e-15	---NA---
MGAL3B051189	-11.6337	5.74234e-16	RecName: Full=Caveolin-1
MGAL3B075703	-11.6259	6.35217e-16	---NA---
MGAL3B077092	-11.6246	1.62731e-13	---NA---
MGAL3B043371	-11.6235	3.35507e-15	RecName: Full=Toll-like receptor 4; AltName: CD_antigen=CD284; Flags: Precursor
MGAL3B017345	-11.6098	7.64408e-16	RecName: Full=Leucine-rich repeat-containing protein 55; AltName: Full=BK channel auxiliary gamma subunit LRRC55; Flags: Precursor
MGAL3B026550	-11.5872	1.74806e-15	RecName: Full=Neurocalcin-delta
MGAL3B046305	-11.5791	1.24469e-15	RecName: Full=Low-density lipoprotein receptor-related protein 2; Short=LRP-2; AltName: Full=Glycoprotein 330; Short=gp330; AltName: Full=Megalin; Flags: Precursor
MGAL3B055894	-11.5582	1.10663e-20	---NA---
MGAL3B013363	-11.5554	8.78761e-16	RecName: Full=Ileal sodium/bile acid cotransporter; AltName: Full=Apical sodium-dependent bile acid transporter; Short=ASBT; AltName: Full=Ileal Na(+)/bile acid cotransporter; AltName: Full=Ileal sodium-dependent bile acid transporter; Short=IBAT; Short=ISBT; AltName: Full=Na(+)-dependent ileal bile acid transporter; AltName: Full=Sodium/taurocholate cotransporting polypeptide, ileal; AltName: Fu…
MGAL3B055716	-11.5485	6.21267e-16	RecName: Full=Uncharacterized protein C20orf85
MGAL3B050013	-11.5362	7.90177e-16	RecName: Full=Proprotein convertase subtilisin/kexin type 6; AltName: Full=Paired basic amino acid cleaving enzyme 4; AltName: Full=Subtilisin-like proprotein convertase 4; Short=SPC4; AltName: Full=Subtilisin/kexin-like protease PACE4; Flags: Precursor
MGAL3B056716	-11.5305	2.82007e-15	---NA---
MGAL3B082993	-11.515	5.66791e-14	partial_cds
MGAL3B021370	-11.5096	8.96426e-16	RecName: Full=Serendipity locus protein H-1; AltName: Full=Protein pourquoi-pas; AltName: Full=Protein wings-down
MGAL3B064337	-11.5025	1.11814e-15	RecName: Full=UDP-glucuronic acid decarboxylase 1; AltName: Full=UDP-glucuronate decarboxylase 1; Short=UGD; Short=UXS-1
MGAL3B059874	-11.5002	3.64826e-20	RecName: Full=Shootin-1; AltName: Full=Shootin1
MGAL3B010073	-11.4949	3.21948e-15	RecName: Full=Cartilage matrix protein; AltName: Full=Matrilin-1; Flags: Precursor
MGAL3B022051	-11.488	5.29861e-15	RecName: Full=Low-density lipoprotein receptor; Short=LDL receptor; Flags: Precursor
MGAL3B071737	-11.4802	3.75326e-14	---NA---
MGAL3B024413	-11.4517	5.97324e-26	RecName: Full=Wnt inhibitory factor 1; Short=WIF-1; Flags: Precursor
MGAL3B051188	-11.4348	6.81272e-15	RecName: Full=Caveolin-1
MGAL3B029635	-11.4061	6.14712e-15	RecName: Full=E3 ubiquitin-protein ligase TRIM71; AltName: Full=Protein lin-41 homolog; AltName: Full=RING-type E3 ubiquitin transferase TRIM71; AltName: Full=Tripartite motif-containing protein 71
MGAL3B049761	-11.4027	1.30833e-13	RecName: Full=Short-chain collagen C4
MGAL3B001274	-11.38	9.9988e-20	RecName: Full=Excitatory amino acid transporter 3; AltName: Full=Excitatory amino-acid carrier 1; AltName: Full=Sodium-dependent glutamate/aspartate transporter 3; AltName: Full=Solute carrier family 1 member 1
MGAL3B082192	-11.3791	2.25955e-15	---NA---
MGAL3B073253	-11.3503	3.27606e-15	---NA---
MGAL3B029481	-11.3502	4.15789e-14	RecName: Full=Neurotrypsin; AltName: Full=Serine protease 12; Flags: Precursor
MGAL3B053931	-11.3389	7.46811e-15	RecName: Full=Short-chain collagen C4
MGAL3B036078	-11.3367	1.9827e-14	---NA---
MGAL3B069473	-11.322	2.938e-15	RecName: Full=Collagen alpha-1(XII) chain; Flags: Precursor
MGAL3B076455	-11.3106	3.43872e-15	---NA---
MGAL3B007326	-11.2965	4.82814e-15	---NA---
MGAL3B000656	-11.2843	9.38686e-15	---NA---
MGAL3B064568	-11.2797	3.27606e-15	RecName: Full=Neuronal acetylcholine receptor subunit alpha-3; Flags: Precursor
MGAL3B025226	-11.277	1.08375e-13	---NA---
MGAL3B042976	-11.2737	1.06743e-14	---NA---
MGAL3B076666	-11.2686	3.95141e-15	---NA---
MGAL3B029572	-11.2602	8.18465e-15	RecName: Full=Probable low affinity copper uptake protein 2; AltName: Full=Copper transporter 2; Short=CTR2; AltName: Full=Solute carrier family 31 member 2
MGAL3B066835	-11.26	6.43501e-15	---NA---
MGAL3B015206	-11.2571	1.5447e-14	---NA---
MGAL3B030368	-11.253	6.4962e-15	RecName: Full=E3 ubiquitin-protein ligase TRIM56; AltName: Full=RING-type E3 ubiquitin transferase TRIM56; AltName: Full=Tripartite motif-containing protein 56
MGAL3B045428	-11.2363	1.47766e-14	---NA---
MGAL3B008999	-11.2311	1.78314e-13	RecName: Full=Kremen protein 1; AltName: Full=Dickkopf receptor; AltName: Full=Kringle domain-containing transmembrane protein 1; AltName: Full=Kringle-containing protein marking the eye and the nose; Flags: Precursor
MGAL3B084430	-11.2276	1.04207e-13	---NA---
MGAL3B069500	-11.2126	3.1737e-14	RecName: Full=Fibrinogen C domain-containing protein 1
MGAL3B065804	-11.2059	1.6104e-18	---NA---
MGAL3B006382	-11.2036	9.10612e-15	RecName: Full=Homeobox protein unc-4 homolog; AltName: Full=Homeobox protein Uncx4.1
MGAL3B004072	-11.1989	6.03489e-15	RecName: Full=Bone morphogenetic protein 4; Short=BMP-4; Flags: Precursor
MGAL3B034916	-11.1986	5.37339e-15	---NA---
MGAL3B015731	-11.198	2.00933e-14	RecName: Full=Microtubule-associated protein RP/EB family member 1; AltName: Full=APC-binding protein EB1; AltName: Full=End-binding protein 1; Short=EB1
MGAL3B001529	-11.184	6.57533e-14	---NA---
MGAL3B046104	-11.1743	3.72907e-14	---NA---
MGAL3B037050	-11.1742	6.20118e-15	RecName: Full=Bone morphogenetic protein 2; Short=BMP-2; Flags: Precursor
MGAL3B063696	-11.1719	1.04673e-12	RecName: Full=Collagen alpha-1(X) chain; Flags: Precursor
MGAL3B040130	-11.1625	3.58596e-14	---NA---
MGAL3B046699	-11.1525	6.80854e-14	RecName: Full=FRAS1-related extracellular matrix protein 1; AltName: Full=Protein QBRICK; Flags: Precursor
MGAL3B034355	-11.1516	8.31576e-15	RecName: Full=Neuropilin and tolloid-like protein 2; AltName: Full=Brain-specific transmembrane protein containing 2 CUB and 1 LDL-receptor class A domains protein 2; Flags: Precursor
MGAL3B073904	-11.1455	4.5852e-07	---NA---
MGAL3B061102	-11.1246	1.23879e-14	---NA---
MGAL3B002011	-11.1201	1.81242e-14	RecName: Full=Uncharacterized protein C17orf98
MGAL3B043256	-11.1191	1.04278e-14	---NA---
MGAL3B055963	-11.1169	1.88105e-14	---NA---
MGAL3B055834	-11.1019	7.8407e-14	---NA---
MGAL3B037991	-11.0994	5.88093e-14	---NA---
MGAL3B055838	-11.0897	1.44378e-14	RecName: Full=Tetraspanin-3; Short=Tspan-3
MGAL3B069744	-11.0861	1.08024e-14	RecName: Full=Fibrinogen C domain-containing protein 1
MGAL3B034183	-11.0787	4.25613e-14	RecName: Full=Homeobox protein BarH-like 1
MGAL3B017534	-11.0636	1.24488e-14	---NA---
MGAL3B067776	-11.0616	1.7066e-14	---NA---
MGAL3B023170	-11.0603	7.02723e-14	---NA---
MGAL3B030372	-11.059	4.60506e-14	RecName: Full=Tripartite motif-containing protein 2; AltName: Full=E3 ubiquitin-protein ligase TRIM2; AltName: Full=RING-type E3 ubiquitin transferase TRIM2
MGAL3B045431	-11.0582	1.08419e-13	---NA---
MGAL3B031916	-11.0578	1.32305e-14	---NA---
MGAL3B051917	-11.057	4.03994e-14	---NA---
MGAL3B042974	-11.0488	2.19098e-14	---NA---
MGAL3B031316	-11.047	1.75331e-14	RecName: Full=Ficolin-2; AltName: Full=Collagen/fibrinogen domain-containing protein 2; AltName: Full=Ficolin-B; AltName: Full=Ficolin-beta; AltName: Full=L-ficolin; Flags: Precursor
MGAL3B027981	-11.0467	2.41965e-14	---NA---
MGAL3B082277	-11.0217	6.07655e-14	---NA---
MGAL3B037017	-11.0161	3.36384e-12	RecName: Full=Cerebellin-2; Flags: Precursor
MGAL3B026391	-11.0093	4.9805e-14	RecName: Full=GTPase IMAP family member 4; AltName: Full=Immunity-associated nucleotide 1 protein; Short=IAN-1; AltName: Full=Immunity-associated protein 4
MGAL3B031790	-11.0089	1.71121e-14	RecName: Full=Serine/threonine-protein phosphatase 6 regulatory ankyrin repeat subunit B; Short=PP6-ARS-B; Short=Serine/threonine-protein phosphatase 6 regulatory subunit ARS-B; AltName: Full=Ankyrin repeat domain-containing protein 44
MGAL3B005743	-10.9967	5.36759e-14	RecName: Full=Tripartite motif-containing protein 2; AltName: Full=E3 ubiquitin-protein ligase TRIM2; AltName: Full=RING-type E3 ubiquitin transferase TRIM2
MGAL3B031331	-10.9909	1.92982e-14	RecName: Full=Pancreas transcription factor 1 subunit alpha; AltName: Full=Pancreas-specific transcription factor 1a; AltName: Full=bHLH transcription factor p48; AltName: Full=p48 DNA-binding subunit of transcription factor PTF1; Short=PTF1-p48
MGAL3B035185	-10.9886	3.74661e-14	RecName: Full=Peptidoglycan-recognition protein SC2; Flags: Precursor
MGAL3B069455	-10.9813	8.28257e-14	---NA---
MGAL3B080926	-10.9755	2.29175e-12	partial_cds
MGAL3B073052	-10.9589	1.94552e-34	RecName: Full=Transcription factor SOX-2
MGAL3B036332	-10.9554	8.07905e-14	RecName: Full=Tripartite motif-containing protein 2; AltName: Full=E3 ubiquitin-protein ligase TRIM2; AltName: Full=RING-type E3 ubiquitin transferase TRIM2
MGAL3B050282	-10.9542	2.62736e-14	RecName: Full=Protein MB21D2; AltName: Full=Mab-21 domain-containing protein 2
MGAL3B051018	-10.9466	1.58597e-13	RecName: Full=Alpha-amylase-related protein; Flags: Precursor
MGAL3B001731	-10.9455	2.95348e-14	RecName: Full=Cell division control protein 42 homolog; Flags: Precursor
MGAL3B015477	-10.9449	2.13097e-13	RecName: Full=2-iminobutanoate/2-iminopropanoate deaminase; AltName: Full=14.3 kDa perchloric acid soluble protein; AltName: Full=Translation inhibitor L-PSP ribonuclease; AltName: Full=UK114 antigen
MGAL3B017921	-10.9438	1.57536e-12	---NA---
MGAL3B063476	-10.9373	4.56525e-13	RecName: Full=Matrilin-2; Flags: Precursor
MGAL3B064759	-10.9324	2.87674e-14	---NA---
MGAL3B079176	-10.9224	3.68127e-14	---NA---
MGAL3B032586	-10.9218	4.96751e-14	RecName: Full=Sushi, nidogen and EGF-like domain-containing protein 1; AltName: Full=Secreted protein SST-3; AltName: Full=Stromal nidogen extracellular matrix protein; Flags: Precursor
MGAL3B045708	-10.9102	5.4871e-13	RecName: Full=Fucolectin-2; Flags: Precursor
MGAL3B059898	-10.9004	2.82702e-18	---NA---
MGAL3B023659	-10.8884	1.46561e-13	---NA---
MGAL3B001674	-10.8763	7.99362e-13	---NA---
MGAL3B001732	-10.8758	1.60488e-13	RecName: Full=Cell division control protein 42 homolog; AltName: Full=G25K GTP-binding protein; Flags: Precursor
MGAL3B072394	-10.8745	1.28213e-22	---NA---
MGAL3B063692	-10.8619	5.10556e-14	RecName: Full=Cerebellin-3; Flags: Precursor
MGAL3B016846	-10.8608	3.4284e-14	---NA---
MGAL3B078497	-10.8469	3.06827e-17	---NA---
MGAL3B084035	-10.8402	1.07426e-13	---NA---
MGAL3B021586	-10.8369	4.67181e-14	RecName: Full=Tctex1 domain-containing protein 1
MGAL3B033680	-10.8359	4.25785e-18	RecName: Full=Protein ATP6V1FNB; AltName: Full=ATP6V1F neighbor gene protein homolog
MGAL3B008765	-10.8338	1.93432e-13	RecName: Full=Sphingosine kinase 1; Short=SK 1; Short=SPK 1; AltName: Full=Acetyltransferase SPHK1
MGAL3B045769	-10.8258	2.29162e-13	---NA---
MGAL3B010302	-10.8237	7.4168e-14	---NA---
MGAL3B060560	-10.8208	5.69479e-14	---NA---
MGAL3B045147	-10.8129	3.19721e-13	RecName: Full=Adhesion G protein-coupled receptor B2; AltName: Full=Brain-specific angiogenesis inhibitor 2; Flags: Precursor
MGAL3B053184	-10.8123	6.30354e-14	RecName: Full=cAMP-dependent protein kinase type II-alpha regulatory subunit
MGAL3B016806	-10.8021	8.69809e-13	RecName: Full=Sushi repeat-containing protein SRPX2; Flags: Precursor
MGAL3B078698	-10.795	1.09473e-13	---NA---
MGAL3B074760	-10.7888	6.66179e-14	---NA---
MGAL3B023796	-10.7849	7.51934e-14	---NA---
MGAL3B066073	-10.781	6.70186e-14	---NA---
MGAL3B042809	-10.7806	8.63729e-14	RecName: Full=Neuronal acetylcholine receptor subunit alpha-5; Flags: Precursor
MGAL3B043435	-10.7803	8.38193e-14	RecName: Full=Calmodulin; Short=CaM
MGAL3B032335	-10.7751	1.0872e-11	---NA---
MGAL3B076022	-10.767	2.35451e-12	---NA---
MGAL3B068301	-10.7632	1.06699e-13	RecName: Full=Tctex1 domain-containing protein 1
MGAL3B058727	-10.7592	2.8699e-13	---NA---
MGAL3B004568	-10.7549	3.69341e-13	---NA---
MGAL3B085066	-10.7507	6.22736e-12	partial_cds
MGAL3B054215	-10.7458	3.79777e-13	RecName: Full=Versican core protein; AltName: Full=Chondroitin sulfate proteoglycan core protein 2; Short=Chondroitin sulfate proteoglycan 2; AltName: Full=Glial hyaluronate-binding protein; Short=GHAP; AltName: Full=Large fibroblast proteoglycan; AltName: Full=PG-M; Flags: Precursor
MGAL3B050632	-10.7421	2.01005e-13	RecName: Full=Tetraspanin-16; Short=Tspan-16; AltName: Full=Tetraspanin TM4-B; AltName: Full=Transmembrane 4 superfamily member 16
MGAL3B012355	-10.7384	1.1225e-13	RecName: Full=Galactoside alpha-(1,2)-fucosyltransferase 1; AltName: Full=Alpha(1,2)FT 1; AltName: Full=Fucosyltransferase 1; AltName: Full=GDP-L-fucose:beta-D-galactoside 2-alpha-L-fucosyltransferase 1; AltName: Full=Type 1 galactoside alpha-(1,2)-fucosyltransferase FUT1; AltName: Full=Type 2 galactoside alpha-(1,2)-fucosyltransferase FUT1
MGAL3B043002	-10.7361	8.83212e-14	RecName: Full=E3 ubiquitin-protein ligase TRIM56; AltName: Full=RING-type E3 ubiquitin transferase TRIM56; AltName: Full=Tripartite motif-containing protein 56
MGAL3B054415	-10.731	3.36551e-13	---NA---
MGAL3B078931	-10.7303	2.15326e-13	---NA---
MGAL3B051185	-10.7299	1.31837e-13	RecName: Full=Caveolin-1
MGAL3B038288	-10.7294	2.15833e-13	RecName: Full=Cell division control protein 42 homolog; Flags: Precursor
MGAL3B044807	-10.7246	2.33287e-17	---NA---
MGAL3B030333	-10.723	4.88791e-11	---NA---
MGAL3B032268	-10.7206	2.13443e-13	RecName: Full=Fibrinogen C domain-containing protein 1
MGAL3B008807	-10.7203	1.92637e-13	---NA---
MGAL3B024740	-10.7186	3.31621e-12	RecName: Full=Collagen alpha-1(XII) chain; Flags: Precursor
MGAL3B038057	-10.7098	1.68403e-13	RecName: Full=Tripartite motif-containing protein 2; AltName: Full=E3 ubiquitin-protein ligase TRIM2; AltName: Full=RING-type E3 ubiquitin transferase TRIM2
MGAL3B072673	-10.7086	1.70927e-13	RecName: Full=Very low-density lipoprotein receptor; Short=VLDL receptor; Short=VLDL-R; Flags: Precursor
MGAL3B071945	-10.7085	9.71368e-13	---NA---
MGAL3B015979	-10.7037	2.79209e-13	---NA---
MGAL3B027983	-10.702	1.57765e-13	---NA---
MGAL3B000516	-10.7006	1.72402e-13	RecName: Full=Peptidoglycan-recognition protein SC2; Flags: Precursor
MGAL3B037992	-10.6909	1.14347e-13	---NA---
MGAL3B055896	-10.6901	6.63294e-41	---NA---
MGAL3B075934	-10.686	1.21178e-13	---NA---
MGAL3B057770	-10.6821	1.30852e-13	RecName: Full=Cadherin-23; AltName: Full=Otocadherin; Flags: Precursor
MGAL3B070792	-10.6809	1.90861e-11	---NA---
MGAL3B007335	-10.6677	1.35841e-13	---NA---
MGAL3B065645	-10.6559	4.23537e-13	RecName: Full=Aggrecan core protein; AltName: Full=Cartilage-specific proteoglycan core protein; Short=CSPCP; Flags: Precursor
MGAL3B048130	-10.6429	1.05922e-12	RecName: Full=Plasminogen; Contains: RecName: Full=Plasmin heavy chain A; Contains: RecName: Full=Activation peptide; Contains: RecName: Full=Plasmin heavy chain A, short form; Contains: RecName: Full=Plasmin light chain B; Flags: Precursor
MGAL3B032058	-10.6379	1.63979e-13	---NA---
MGAL3B058385	-10.6329	1.61018e-13	RecName: Full=Bone morphogenetic protein 1; Short=BMP-1; AltName: Full=Mammalian tolloid protein; Short=mTld; AltName: Full=Procollagen C-proteinase; Short=PCP; Flags: Precursor
MGAL3B015469	-10.6269	1.07123e-12	RecName: Full=Chaperone protein DnaK; AltName: Full=HSP70; AltName: Full=Heat shock 70 kDa protein; AltName: Full=Heat shock protein 70
MGAL3B016465	-10.6254	1.58447e-12	RecName: Full=A disintegrin and metalloproteinase with thrombospondin motifs 7; Short=ADAM-TS 7; Short=ADAM-TS7; Short=ADAMTS-7; AltName: Full=COMPase; Flags: Precursor
MGAL3B006016	-10.6248	1.10329e-12	---NA---
MGAL3B032610	-10.6245	4.13942e-13	RecName: Full=Toll-like receptor 4; AltName: CD_antigen=CD284; Flags: Precursor
MGAL3B067889	-10.6237	3.93172e-13	RecName: Full=Ganglioside GM2 activator; AltName: Full=Cerebroside sulfate activator protein; AltName: Full=GM2-AP; AltName: Full=Sphingolipid activator protein 3; Short=SAP-3; Flags: Precursor
MGAL3B036492	-10.6234	2.24803e-13	RecName: Full=Protocadherin-11 X-linked; Short=Protocadherin-11; AltName: Full=Protocadherin on the X chromosome; Short=PCDH-X; Flags: Precursor
MGAL3B070524	-10.622	9.30198e-13	RecName: Full=Cell death-inducing p53-target protein 1; AltName: Full=LITAF-like protein
MGAL3B067587	-10.6125	1.88775e-13	---NA---
MGAL3B059763	-10.6092	3.70562e-13	RecName: Full=BTB/POZ domain-containing protein 3
MGAL3B009268	-10.6058	3.18665e-13	RecName: Full=Protein-glutamine gamma-glutamyltransferase K; AltName: Full=Epidermal TGase; AltName: Full=Transglutaminase K; Short=TG(K); Short=TGK; Short=TGase K; AltName: Full=Transglutaminase-1; Short=TGase-1
MGAL3B057888	-10.5796	3.54828e-13	---NA---
MGAL3B058642	-10.5784	2.81025e-13	RecName: Full=Fibroblast growth factor receptor 3; Short=FGFR-3; Flags: Precursor
MGAL3B002741	-10.5783	3.56947e-13	RecName: Full=Potassium voltage-gated channel subfamily C member 1; AltName: Full=NGK2; AltName: Full=Voltage-gated potassium channel subunit Kv3.1; AltName: Full=Voltage-gated potassium channel subunit Kv4
MGAL3B078553	-10.569	2.95688e-13	---NA---
MGAL3B028888	-10.5656	1.0093e-12	RecName: Full=Oviduct-specific glycoprotein; AltName: Full=Estrogen-dependent oviduct protein; AltName: Full=Oviductal glycoprotein; AltName: Full=Oviductin; Flags: Precursor
MGAL3B021705	-10.5643	1.80493e-17	RecName: Full=Beta-1,3-galactosyltransferase 1; Short=Beta-1,3-GalTase 1; Short=Beta3Gal-T1; Short=Beta3GalT1; AltName: Full=UDP-galactose:beta-N-acetyl-glucosamine-beta-1,3-galactosyltransferase 1
MGAL3B004418	-10.5573	4.8767e-13	---NA---
MGAL3B077225	-10.5521	2.71662e-13	---NA---
MGAL3B018880	-10.5463	3.22497e-13	RecName: Full=Transcription factor HES-1; AltName: Full=Hairy and enhancer of split 1
MGAL3B051012	-10.5457	3.28083e-13	RecName: Full=Alpha-1B adrenergic receptor; AltName: Full=Alpha-1B adrenoreceptor; Short=Alpha-1B adrenoceptor
MGAL3B045228	-10.5457	7.35917e-13	---NA---
MGAL3B052601	-10.5452	4.27532e-22	---NA---
MGAL3B056990	-10.5312	1.10355e-11	---NA---
MGAL3B083155	-10.5306	3.39723e-13	partial_cds
MGAL3B079539	-10.5274	4.56131e-13	---NA---
MGAL3B058655	-10.5244	3.56019e-13	RecName: Full=Ficolin-2; AltName: Full=Collagen/fibrinogen domain-containing protein 2; AltName: Full=Ficolin-B; AltName: Full=Ficolin-beta; AltName: Full=L-ficolin; Flags: Precursor
MGAL3B076383	-10.5229	4.38136e-11	---NA---
MGAL3B057218	-10.5229	8.34614e-13	RecName: Full=E3 ubiquitin-protein ligase Midline-1; AltName: Full=RING finger protein Midline-1; AltName: Full=RING-type E3 ubiquitin transferase Midline-1; AltName: Full=Tripartite motif-containing protein 18
MGAL3B007332	-10.5222	2.22128e-12	---NA---
MGAL3B047088	-10.5201	3.21082e-05	RecName: Full=Aggrecan core protein; AltName: Full=Cartilage-specific proteoglycan core protein; Short=CSPCP; Flags: Precursor
MGAL3B000617	-10.5116	2.86994e-12	---NA---
MGAL3B052212	-10.5002	2.09054e-12	RecName: Full=Vitelline membrane outer layer protein 1 homolog; Flags: Precursor
MGAL3B037092	-10.4998	3.69183e-13	RecName: Full=Cytochrome P450 3A24; AltName: Full=CYPIIIA24
MGAL3B080473	-10.4896	1.81897e-12	---NA---
MGAL3B069745	-10.4871	1.81773e-12	---NA---
MGAL3B065180	-10.485	3.88469e-48	---NA---
MGAL3B031864	-10.4821	1.91996e-11	RecName: Full=Complement C1q subcomponent subunit B; Flags: Precursor
MGAL3B070085	-10.4765	2.04343e-11	RecName: Full=Neurogenic locus notch homolog protein 3; Short=Notch 3; Contains: RecName: Full=Notch 3 extracellular truncation; Contains: RecName: Full=Notch 3 intracellular domain; Flags: Precursor
MGAL3B066816	-10.4758	6.66726e-13	RecName: Full=Neuronal acetylcholine receptor subunit alpha-7; Flags: Precursor
MGAL3B062425	-10.4719	2.43564e-12	RecName: Full=Laccase-2; AltName: Full=Benzenediol:oxygen oxidoreductase 2; AltName: Full=Diphenol oxidase 2; AltName: Full=Urishiol oxidase 2; Flags: Precursor
MGAL3B030506	-10.4701	1.54996e-11	RecName: Full=A disintegrin and metalloproteinase with thrombospondin motifs 7; Short=ADAM-TS 7; Short=ADAM-TS7; Short=ADAMTS-7; AltName: Full=COMPase; Flags: Precursor
MGAL3B000659	-10.4688	2.6646e-12	RecName: Full=ETS homologous factor; AltName: Full=ETS domain-containing transcription factor
MGAL3B010465	-10.4646	7.88555e-13	---NA---
MGAL3B023088	-10.4644	5.35253e-13	---NA---
MGAL3B026153	-10.4573	1.99901e-12	RecName: Full=Toll-like receptor 4; AltName: CD_antigen=CD284; Flags: Precursor
MGAL3B006294	-10.4431	6.55019e-13	---NA---
MGAL3B036934	-10.4354	1.25913e-12	RecName: Full=Cerebellin-3; Flags: Precursor
MGAL3B042810	-10.43	1.58089e-12	RecName: Full=Neuronal acetylcholine receptor subunit alpha-7; Flags: Precursor
MGAL3B002783	-10.4232	1.33312e-12	RecName: Full=Dual serine/threonine and tyrosine protein kinase; AltName: Full=Dusty protein kinase; Short=Dusty PK; AltName: Full=Receptor-interacting serine/threonine-protein kinase 5
MGAL3B067918	-10.4196	7.60383e-12	RecName: Full=Galaxin; Flags: Precursor
MGAL3B060972	-10.4117	6.22388e-17	RecName: Full=Pulmonary surfactant-associated protein D; Short=PSP-D; Short=SP-D; AltName: Full=Lung surfactant protein D; Flags: Precursor
MGAL3B062644	-10.4048	1.06978e-12	---NA---
MGAL3B077253	-10.4025	6.81482e-22	---NA---
MGAL3B016572	-10.3974	7.23409e-13	RecName: Full=Beta-1,3-galactosyltransferase 1; Short=Beta-1,3-GalTase 1; Short=Beta3Gal-T1; Short=Beta3GalT1; AltName: Full=UDP-galactose:beta-N-acetyl-glucosamine-beta-1,3-galactosyltransferase 1
MGAL3B018440	-10.3946	7.53948e-13	---NA---
MGAL3B035066	-10.3823	9.11529e-12	---NA---
MGAL3B021411	-10.3751	1.06695e-12	---NA---
MGAL3B009766	-10.3718	9.05461e-12	RecName: Full=Innexin-10; AltName: Full=Protein opu-10
MGAL3B040530	-10.371	1.33169e-12	---NA---
MGAL3B060674	-10.3693	5.23359e-12	---NA---
MGAL3B064755	-10.3624	7.83121e-12	---NA---
MGAL3B030581	-10.3619	2.16563e-12	RecName: Full=Tissue alpha-L-fucosidase; AltName: Full=Alpha-L-fucosidase I; AltName: Full=Alpha-L-fucoside fucohydrolase 1; Short=Alpha-L-fucosidase 1; Flags: Precursor
MGAL3B012155	-10.358	1.32014e-12	RecName: Full=Orexin receptor type 2; Short=Ox-2-R; Short=Ox2-R; Short=Ox2R; AltName: Full=Hypocretin receptor type 2
MGAL3B051928	-10.3537	2.37165e-12	---NA---
MGAL3B083054	-10.3535	1.45063e-11	partial_cds
MGAL3B039806	-10.3531	7.78563e-39	---NA---
MGAL3B058694	-10.341	1.04101e-12	---NA---
MGAL3B024050	-10.3372	9.4384e-13	RecName: Full=Testis-expressed protein 36
MGAL3B016883	-10.3318	1.25162e-12	---NA---
MGAL3B075658	-10.3244	3.0531e-12	---NA---
MGAL3B041053	-10.3239	9.44929e-06	RecName: Full=WSC domain-containing protein 1
MGAL3B057828	-10.3233	2.98852e-10	RecName: Full=WSC domain-containing protein 2
MGAL3B005744	-10.321	4.63087e-12	RecName: Full=MAM and LDL-receptor class A domain-containing protein 1; Flags: Precursor
MGAL3B008547	-10.3175	1.94029e-12	RecName: Full=Short-chain collagen C4
MGAL3B026791	-10.3143	1.35454e-12	---NA---
MGAL3B055991	-10.3092	2.08663e-12	---NA---
MGAL3B065786	-10.3049	1.76333e-11	---NA---
MGAL3B030371	-10.3001	1.45619e-12	RecName: Full=Tripartite motif-containing protein 2; AltName: Full=E3 ubiquitin-protein ligase TRIM2; AltName: Full=RING-type E3 ubiquitin transferase TRIM2
MGAL3B059851	-10.2995	1.37613e-12	RecName: Full=Protein Star
MGAL3B047954	-10.299	2.2563e-11	---NA---
MGAL3B015031	-10.2966	1.91752e-12	---NA---
MGAL3B034341	-10.294	8.83385e-52	---NA---
MGAL3B065070	-10.282	4.97484e-21	RecName: Full=Protein TBATA; AltName: Full=Protein SPATIAL; AltName: Full=Stromal protein associated with thymii and lymph node homolog; AltName: Full=Thymus, brain and testes-associated protein
MGAL3B076605	-10.2773	4.15691e-12	---NA---
MGAL3B009950	-10.274	3.98985e-11	RecName: Full=Complement C1q tumor necrosis factor-related protein 7; Flags: Precursor
MGAL3B029605	-10.2687	1.6401e-12	RecName: Full=Neuronal acetylcholine receptor subunit alpha-7; Flags: Precursor
MGAL3B043133	-10.2673	1.1303e-11	RecName: Full=Cerebellin-3; Flags: Precursor
MGAL3B067902	-10.26	1.54105e-12	---NA---
MGAL3B047677	-10.2584	4.41068e-12	---NA---
MGAL3B014767	-10.2533	6.82958e-12	RecName: Full=Laccase-4; AltName: Full=Benzenediol:oxygen oxidoreductase 4; AltName: Full=Diphenol oxidase 4; AltName: Full=Urishiol oxidase 4; Flags: Precursor
MGAL3B070456	-10.2504	8.39687e-06	RecName: Full=Sushi repeat-containing protein SRPX2; Flags: Precursor
MGAL3B026774	-10.2499	2.16563e-12	---NA---
MGAL3B013763	-10.246	2.65426e-12	RecName: Full=E3 ubiquitin-protein ligase TRIM71; AltName: Full=Protein lin-41 homolog; AltName: Full=RING-type E3 ubiquitin transferase TRIM71; AltName: Full=Tripartite motif-containing protein 71
MGAL3B047181	-10.2371	4.46493e-12	RecName: Full=Uromodulin; AltName: Full=Tamm-Horsfall urinary glycoprotein; Short=THP; Contains: RecName: Full=Uromodulin, secreted form; Flags: Precursor
MGAL3B037248	-10.2348	4.19102e-12	RecName: Full=Heavy metal-binding protein HIP
MGAL3B053020	-10.2218	6.33544e-12	---NA---
MGAL3B017837	-10.2124	4.8869e-12	RecName: Full=E3 ubiquitin-protein ligase HERC2; AltName: Full=HECT domain and RCC1-like domain-containing protein 2; AltName: Full=HECT-type E3 ubiquitin transferase HERC2
MGAL3B043078	-10.2017	1.92973e-19	RecName: Full=Hematopoietic prostaglandin D synthase; Short=H-PGDS; AltName: Full=GST class-sigma; AltName: Full=Glutathione S-transferase; AltName: Full=Glutathione-dependent PGD synthase; AltName: Full=Glutathione-requiring prostaglandin D synthase; AltName: Full=Prostaglandin-H2 D-isomerase
MGAL3B054568	-10.199	3.78782e-16	RecName: Full=Transcobalamin-1; Short=TC-1; AltName: Full=Haptocorrin; Short=HC; AltName: Full=Protein R; AltName: Full=Transcobalamin I; Short=TC I; Short=TCI; Flags: Precursor
MGAL3B015726	-10.1949	2.52476e-12	---NA---
MGAL3B043325	-10.1946	3.31621e-12	RecName: Full=Cerebellin-1; AltName: Full=Precerebellin; Contains: RecName: Full=Cerebellin; Short=CER; Contains: RecName: Full=[des-Ser1]-cerebellin; Flags: Precursor
MGAL3B032709	-10.1936	2.23742e-12	---NA---
MGAL3B060525	-10.1926	1.02582e-11	---NA---
MGAL3B055545	-10.1913	1.13394e-09	RecName: Full=Fibrinogen C domain-containing protein 1
MGAL3B080330	-10.1884	4.08e-10	partial_cds
MGAL3B014502	-10.1874	2.39287e-12	RecName: Full=Protocadherin-11 X-linked; Short=Protocadherin-11; AltName: Full=Protocadherin on the X chromosome; Short=PCDH-X; Flags: Precursor
MGAL3B052921	-10.1845	1.46061e-11	---NA---
MGAL3B031240	-10.1828	9.08102e-20	RecName: Full=Uromodulin; AltName: Full=Tamm-Horsfall urinary glycoprotein; Short=THP; Contains: RecName: Full=Uromodulin, secreted form; Flags: Precursor
MGAL3B038995	-10.1785	1.63251e-11	---NA---
MGAL3B007337	-10.1771	4.40544e-11	RecName: Full=Protein Star
MGAL3B011366	-10.169	6.77891e-12	RecName: Full=Chitotriosidase-1; AltName: Full=Chitinase-1; Flags: Precursor
MGAL3B028677	-10.1676	3.97938e-12	RecName: Full=cAMP-dependent protein kinase type II-alpha regulatory subunit
MGAL3B057215	-10.1617	4.9979e-12	RecName: Full=E3 ubiquitin-protein ligase TRIM71; AltName: Full=Protein lin-41 homolog; AltName: Full=RING-type E3 ubiquitin transferase TRIM71; AltName: Full=Tripartite motif-containing protein 71
MGAL3B054865	-10.1543	2.71324e-12	---NA---
MGAL3B062755	-10.1489	9.76259e-12	---NA---
MGAL3B001582	-10.1487	5.01089e-16	---NA---
MGAL3B072796	-10.1475	7.94011e-30	RecName: Full=Four-jointed box protein 1; AltName: Full=Four-jointed protein homolog; Flags: Precursor
MGAL3B035272	-10.1451	2.25123e-06	---NA---
MGAL3B024407	-10.1437	6.80534e-12	RecName: Full=Neuronal acetylcholine receptor subunit alpha-5; Flags: Precursor
MGAL3B045745	-10.1389	2.1201e-11	---NA---
MGAL3B008914	-10.1383	6.05308e-12	RecName: Full=Cyclic GMP-AMP synthase; Short=cGAMP synthase; Short=cGAS; Short=m-cGAS; AltName: Full=2'3'-cGAMP synthase; AltName: Full=Mab-21 domain-containing protein 1
MGAL3B039983	-10.1368	7.13548e-12	---NA---
MGAL3B021175	-10.1364	6.56347e-11	RecName: Full=Aggrecan core protein; AltName: Full=Cartilage-specific proteoglycan core protein; Short=CSPCP; Flags: Precursor
MGAL3B078890	-10.1324	3.79468e-12	---NA---
MGAL3B018606	-10.1269	3.747e-12	---NA---
MGAL3B026036	-10.1194	5.55239e-12	RecName: Full=Uncharacterized protein C2orf73 homolog
MGAL3B020887	-10.1133	3.0567e-11	RecName: Full=Protein-glutamine gamma-glutamyltransferase K; AltName: Full=Epidermal TGase; AltName: Full=Transglutaminase K; Short=TG(K); Short=TGK; Short=TGase K; AltName: Full=Transglutaminase-1; Short=TGase-1
MGAL3B056411	-10.1125	2.4918e-15	---NA---
MGAL3B049965	-10.1072	7.8159e-12	RecName: Full=CD209 antigen; AltName: Full=Dendritic cell-specific ICAM-3-grabbing non-integrin 1; Short=DC-SIGN1; AltName: CD_antigen=CD209
MGAL3B008995	-10.1031	4.16135e-12	RecName: Full=EMILIN-2; AltName: Full=Basilin; AltName: Full=Elastin microfibril interface-located protein 2; Short=Elastin microfibril interfacer 2; Flags: Precursor
MGAL3B013261	-10.0958	8.52777e-12	---NA---
MGAL3B053183	-10.0944	6.96212e-16	RecName: Full=cAMP-dependent protein kinase type II-alpha regulatory subunit
MGAL3B021349	-10.0874	1.65757e-11	---NA---
MGAL3B026412	-10.0858	8.32341e-12	---NA---
MGAL3B068124	-10.0853	3.71598e-11	RecName: Full=Calcium-activated chloride channel regulator 1; AltName: Full=Calcium-activated chloride channel family member 1; Short=eCLCA1; Flags: Precursor
MGAL3B018408	-10.0836	2.42224e-44	RecName: Full=Peptidyl-prolyl cis-trans isomerase B; Short=PPIase B; AltName: Full=CYP-S1; AltName: Full=Cyclophilin B; AltName: Full=Rotamase B; AltName: Full=S-cyclophilin; Short=SCYLP; Flags: Precursor
MGAL3B045437	-10.082	8.03615e-12	---NA---
MGAL3B044845	-10.0807	7.96947e-12	---NA---
MGAL3B066352	-10.0788	4.23152e-12	---NA---
MGAL3B025075	-10.0761	6.76478e-12	RecName: Full=Chaperone protein DnaK; AltName: Full=HSP70; AltName: Full=Heat shock 70 kDa protein; AltName: Full=Heat shock protein 70
MGAL3B035069	-10.0703	1.12382e-11	---NA---
MGAL3B069788	-10.0699	7.16104e-12	---NA---
MGAL3B005702	-10.0664	3.49519e-10	---NA---
MGAL3B057866	-10.0649	7.2781e-12	RecName: Full=UPF0764 protein C16orf89 homolog; Flags: Precursor
MGAL3B024942	-10.0648	3.56385e-19	RecName: Full=Baculoviral IAP repeat-containing protein 8; AltName: Full=Inhibitor of apoptosis-like protein 2; Short=IAP-like protein 2; Short=ILP-2
MGAL3B007915	-10.0615	1.31701e-11	RecName: Full=Adhesion G protein-coupled receptor B2; AltName: Full=Brain-specific angiogenesis inhibitor 2; Flags: Precursor
MGAL3B027932	-10.0614	9.1581e-12	RecName: Full=Transcription factor Sp9
MGAL3B003266	-10.0608	2.69889e-11	RecName: Full=Aggrecan core protein; AltName: Full=Cartilage-specific proteoglycan core protein; Short=CSPCP; Flags: Precursor
MGAL3B035058	-10.0601	8.30359e-10	---NA---
MGAL3B005699	-10.0596	7.59395e-10	---NA---
MGAL3B034321	-10.0509	1.80117e-10	---NA---
MGAL3B060762	-10.0504	1.76333e-11	RecName: Full=Peroxidasin homolog; Flags: Precursor
MGAL3B051856	-10.0493	1.15592e-15	RecName: Full=Uncharacterized protein C7orf31
MGAL3B014687	-10.0484	2.71122e-13	RecName: Full=Collagen alpha-1(XII) chain; Flags: Precursor
MGAL3B012762	-10.0434	8.28654e-19	RecName: Full=Protein kinase C zeta type; AltName: Full=nPKC-zeta
MGAL3B005285	-10.0407	3.91054e-15	---NA---
MGAL3B039191	-10.0374	1.19556e-15	RecName: Full=Cytochrome P450 2E1; AltName: Full=4-nitrophenol 2-hydroxylase; AltName: Full=CYPIIE1; AltName: Full=Cytochrome P450-J
MGAL3B057513	-10.0262	6.87455e-12	---NA---
MGAL3B007653	-10.0231	7.01088e-12	---NA---
MGAL3B073742	-10.02	2.41288e-11	---NA---
MGAL3B029803	-10.0197	1.2922e-11	RecName: Full=Arachidonate 5-lipoxygenase; Short=5-LO; Short=5-lipoxygenase
MGAL3B008310	-10.0171	2.57674e-36	RecName: Full=Phosphatidylcholine:ceramide cholinephosphotransferase 2; AltName: Full=Sphingomyelin synthase 2
MGAL3B062273	-10.0124	1.17626e-11	RecName: Full=Serine/threonine-protein phosphatase 6 regulatory ankyrin repeat subunit C; Short=PP6-ARS-C; Short=Serine/threonine-protein phosphatase 6 regulatory subunit ARS-C
MGAL3B055373	-10.0038	1.82003e-11	---NA---
MGAL3B005701	-10.0031	1.76453e-09	---NA---
MGAL3B045177	-10.0006	1.58708e-11	RecName: Full=Cerebellin-3; Flags: Precursor
MGAL3B001072	-9.99211	1.06178e-11	RecName: Full=Tripartite motif-containing protein 2; AltName: Full=E3 ubiquitin-protein ligase TRIM2; AltName: Full=RING-type E3 ubiquitin transferase TRIM2
MGAL3B029630	-9.99199	3.47394e-11	---NA---
MGAL3B022828	-9.98787	7.63754e-12	---NA---
MGAL3B051915	-9.98667	1.39355e-11	---NA---
MGAL3B047883	-9.98287	4.52855e-16	---NA---
MGAL3B029164	-9.97905	8.29078e-11	RecName: Full=Toll-like receptor 2; AltName: CD_antigen=CD282; Flags: Precursor
MGAL3B082541	-9.9746	1.10355e-11	---NA---
MGAL3B037074	-9.97376	1.19471e-11	---NA---
MGAL3B012939	-9.97301	7.90665e-18	---NA---
MGAL3B078412	-9.9725	1.90448e-09	---NA---
MGAL3B084911	-9.97238	1.77484e-11	---NA---
MGAL3B029858	-9.96675	3.38665e-12	RecName: Full=UDP-glucose 4-epimerase; AltName: Full=Galactowaldenase; AltName: Full=UDP-galactose 4-epimerase
MGAL3B028724	-9.96558	1.95411e-11	RecName: Full=Putative ankyrin repeat protein Ta0196
MGAL3B079892	-9.96309	6.65334e-11	---NA---
MGAL3B017503	-9.95859	6.79623e-13	RecName: Full=Serine protease inhibitor Kazal-type 5; AltName: Full=Lympho-epithelial Kazal-type-related inhibitor; Short=LEKTI; Contains: RecName: Full=Hemofiltrate peptide HF6478; Contains: RecName: Full=Hemofiltrate peptide HF7665; Flags: Precursor
MGAL3B034449	-9.95592	1.85949e-11	RecName: Full=Transcription factor SOX-14
MGAL3B051621	-9.95567	1.01031e-11	---NA---
MGAL3B058281	-9.94737	1.52692e-11	---NA---
MGAL3B003600	-9.94675	6.4495e-11	RecName: Full=Pulmonary surfactant-associated protein A; Short=PSAP; Short=PSP-A; Short=SP-A; Flags: Precursor
MGAL3B042130	-9.94428	1.40754e-15	RecName: Full=Zinc finger protein 16
MGAL3B046694	-9.93596	9.76649e-12	RecName: Full=Tripartite motif-containing protein 45
MGAL3B006691	-9.93059	1.00319e-11	---NA---
MGAL3B044365	-9.92977	3.47997e-11	---NA---
MGAL3B042778	-9.92789	1.44326e-11	RecName: Full=Leucine-rich repeat protein soc-2 homolog; AltName: Full=Protein Sur-8 homolog; AltName: Full=Protein soc-2 homolog
MGAL3B035915	-9.92446	1.90861e-11	RecName: Full=Neuronal acetylcholine receptor subunit alpha-5; Flags: Precursor
MGAL3B015895	-9.92296	3.95076e-11	---NA---
MGAL3B073078	-9.92174	1.47669e-10	---NA---
MGAL3B031968	-9.91798	7.11782e-11	RecName: Full=Ankyrin-3; Short=ANK-3; AltName: Full=Ankyrin-G
MGAL3B057360	-9.90684	1.55206e-05	---NA---
MGAL3B005977	-9.90408	3.32289e-11	RecName: Full=Fibrinogen C domain-containing protein 1
MGAL3B077981	-9.90159	1.96427e-11	---NA---
MGAL3B028181	-9.89841	3.27606e-15	---NA---
MGAL3B003421	-9.89588	2.04777e-11	---NA---
MGAL3B002780	-9.89402	7.93742e-20	RecName: Full=Protein kinase C theta type; AltName: Full=nPKC-theta
MGAL3B072934	-9.89174	1.95411e-11	RecName: Full=Glutathione S-transferase; AltName: Full=GST class-sigma
MGAL3B024218	-9.88362	2.99142e-09	---NA---
MGAL3B010944	-9.87863	2.73485e-11	---NA---
MGAL3B050026	-9.87489	6.97184e-11	RecName: Full=Cerebellin-3; Flags: Precursor
MGAL3B039889	-9.87407	1.75618e-10	RecName: Full=Serine/threonine-protein phosphatase 6 regulatory ankyrin repeat subunit B; Short=PP6-ARS-B; Short=Serine/threonine-protein phosphatase 6 regulatory subunit ARS-B; AltName: Full=Ankyrin repeat domain-containing protein 44
MGAL3B060935	-9.8668	2.07566e-11	---NA---
MGAL3B029909	-9.8668	2.07566e-11	RecName: Full=WSC domain-containing protein 1
MGAL3B033701	-9.86601	1.38475e-09	RecName: Full=Toll-like receptor 4; AltName: CD_antigen=CD284; Flags: Precursor
MGAL3B054893	-9.86594	1.53101e-11	RecName: Full=Cilia- and flagella-associated protein 57; AltName: Full=WD repeat-containing protein 65
MGAL3B015886	-9.8556	2.06633e-11	RecName: Full=Cadherin-24; Flags: Precursor
MGAL3B050055	-9.84909	1.89852e-11	---NA---
MGAL3B048574	-9.84616	7.66618e-11	RecName: Full=Tctex1 domain-containing protein 1
MGAL3B060993	-9.84467	3.00844e-85	RecName: Full=Cartilage matrix protein; AltName: Full=Matrilin-1; Flags: Precursor
MGAL3B017790	-9.84298	6.13883e-11	---NA---
MGAL3B001730	-9.84191	2.07566e-11	RecName: Full=Cell division control protein 42 homolog; Flags: Precursor
MGAL3B035206	-9.84073	2.70426e-11	RecName: Full=Protocadherin-9; Flags: Precursor
MGAL3B050109	-9.8369	2.93531e-11	RecName: Full=Prostaglandin reductase 1; Short=PRG-1; AltName: Full=15-oxoprostaglandin 13-reductase; AltName: Full=NADP-dependent leukotriene B4 12-hydroxydehydrogenase
MGAL3B069746	-9.83531	1.28342e-10	RecName: Full=Ficolin-2; AltName: Full=Collagen/fibrinogen domain-containing protein 2; AltName: Full=Ficolin-B; AltName: Full=Ficolin-beta; AltName: Full=L-ficolin; Flags: Precursor
MGAL3B083605	-9.83457	2.63339e-11	---NA---
MGAL3B014674	-9.83254	1.46524e-55	RecName: Full=14-3-3 protein zeta
MGAL3B025189	-9.83128	2.4856e-11	RecName: Full=E3 ubiquitin-protein ligase KCMF1; AltName: Full=RING-type E3 ubiquitin transferase KCMF1
MGAL3B032099	-9.82549	7.6256e-11	RecName: Full=Complement C1q subcomponent subunit A; Flags: Precursor
MGAL3B010143	-9.82056	4.48337e-11	---NA---
MGAL3B072015	-9.81797	3.50917e-11	---NA---
MGAL3B043018	-9.81735	4.04315e-11	RecName: Full=Thrombospondin type-1 domain-containing protein 1; AltName: Full=Transmembrane molecule with thrombospondin module; Flags: Precursor
MGAL3B044041	-9.81594	1.04576e-27	RecName: Full=Hepatocyte growth factor receptor; Short=HGF receptor; AltName: Full=HGF/SF receptor; AltName: Full=Proto-oncogene c-Met; AltName: Full=Scatter factor receptor; Short=SF receptor; AltName: Full=Tyrosine-protein kinase Met; Flags: Precursor
MGAL3B036437	-9.8062	3.81877e-15	---NA---
MGAL3B061520	-9.80222	1.49091e-10	---NA---
MGAL3B037993	-9.79512	2.36484e-11	---NA---
MGAL3B020974	-9.79339	1.80149e-19	RecName: Full=Penicillin-binding protein 4*; Short=PBP 4*; AltName: Full=PBP 4A; AltName: Full=Penicillin-binding protein E
MGAL3B062791	-9.79165	2.62575e-11	---NA---
MGAL3B084208	-9.78751	4.89108e-10	---NA---
MGAL3B056629	-9.78742	2.25343e-11	RecName: Full=Lysine histidine transporter 1
MGAL3B051186	-9.78704	2.21212e-11	RecName: Full=Caveolin-1
MGAL3B019376	-9.7842	2.96122e-11	---NA---
MGAL3B002697	-9.77982	2.26423e-10	---NA---
MGAL3B049557	-9.77899	4.38024e-11	---NA---
MGAL3B035917	-9.77692	2.88721e-11	RecName: Full=Neuronal acetylcholine receptor subunit alpha-5; Flags: Precursor
MGAL3B000224	-9.77692	1.48694e-10	RecName: Full=Serine/threonine-protein phosphatase 6 regulatory ankyrin repeat subunit B; Short=PP6-ARS-B; Short=Serine/threonine-protein phosphatase 6 regulatory subunit ARS-B; AltName: Full=Ankyrin repeat domain-containing protein 44
MGAL3B042694	-9.77472	3.24812e-11	RecName: Full=Collagen alpha-1(X) chain; Flags: Precursor
MGAL3B054704	-9.77386	4.07673e-11	---NA---
MGAL3B061065	-9.76392	5.14869e-11	---NA---
MGAL3B025536	-9.75919	5.25972e-11	---NA---
MGAL3B083216	-9.75671	6.49588e-11	---NA---
MGAL3B036077	-9.75535	1.9827e-14	---NA---
MGAL3B030127	-9.75492	1.14914e-10	RecName: Full=Carbohydrate sulfotransferase 9; AltName: Full=GalNAc-4-O-sulfotransferase 2; Short=GalNAc-4-ST2; Short=GalNAc4ST-2; AltName: Full=N-acetylgalactosamine-4-O-sulfotransferase 2
MGAL3B060164	-9.75439	5.89632e-10	---NA---
MGAL3B008078	-9.75392	1.17564e-14	---NA---
MGAL3B041312	-9.75356	2.40561e-10	---NA---
MGAL3B048573	-9.74923	3.39715e-11	RecName: Full=Tctex1 domain-containing protein 1
MGAL3B067200	-9.74892	3.04451e-11	---NA---
MGAL3B026283	-9.74591	1.08476e-10	RecName: Full=Transient receptor potential cation channel subfamily V member 4; Short=TrpV4; AltName: Full=Osm-9-like TRP channel 4; Short=OTRPC4; AltName: Full=Transient receptor potential protein 12; Short=TRP12; AltName: Full=Vanilloid receptor-like channel 2; AltName: Full=Vanilloid receptor-like protein 2; AltName: Full=Vanilloid receptor-related osmotically-activated channel; Short=VR-OAC
MGAL3B059829	-9.74582	1.55188e-14	RecName: Full=Chelonianin; AltName: Full=Basic protease inhibitor; AltName: Full=RTPI
MGAL3B037137	-9.74485	5.62931e-11	RecName: Full=Innexin unc-9; AltName: Full=Uncoordinated protein 9
MGAL3B051926	-9.74266	2.29511e-10	---NA---
MGAL3B028494	-9.73983	1.17638e-10	RecName: Full=Frizzled-5; Short=Fz-5; Flags: Precursor
MGAL3B039006	-9.73909	4.25281e-11	---NA---
MGAL3B059623	-9.73779	5.04328e-11	RecName: Full=Zona pellucida sperm-binding protein 2; AltName: Full=Zona pellucida glycoprotein 2; Short=Zp-2; AltName: Full=Zona pellucida protein A; Contains: RecName: Full=Processed zona pellucida sperm-binding protein 2; Flags: Precursor
MGAL3B028166	-9.73609	4.12663e-11	RecName: Full=Toll-like receptor 2; AltName: CD_antigen=CD282; Flags: Precursor
MGAL3B007361	-9.73559	1.54357e-10	---NA---
MGAL3B082939	-9.73547	2.53681e-10	---NA---
MGAL3B001673	-9.73308	2.8382e-10	RecName: Full=Latrophilin Cirl
MGAL3B049549	-9.73229	1.5428e-10	RecName: Full=Uncharacterized protein C7orf31
MGAL3B006285	-9.72716	3.46615e-11	---NA---
MGAL3B016536	-9.72295	4.51688e-11	RecName: Full=Complement C1q subcomponent subunit B; Flags: Precursor
MGAL3B022546	-9.72279	3.83704e-11	---NA---
MGAL3B022515	-9.72239	5.32192e-11	RecName: Full=E-selectin; AltName: Full=CD62 antigen-like family member E; AltName: Full=Endothelial leukocyte adhesion molecule 1; Short=ELAM-1; AltName: Full=Leukocyte-endothelial cell adhesion molecule 2; Short=LECAM2; AltName: CD_antigen=CD62E; Flags: Precursor
MGAL3B074663	-9.71944	4.18831e-11	---NA---
MGAL3B056225	-9.71865	3.3318e-11	---NA---
MGAL3B002295	-9.71521	9.71318e-15	RecName: Full=Tripartite motif-containing protein 2; AltName: Full=E3 ubiquitin-protein ligase TRIM2; AltName: Full=RING-type E3 ubiquitin transferase TRIM2
MGAL3B032823	-9.71106	1.8098e-10	RecName: Full=GTPase IMAP family member 4; AltName: Full=Immunity-associated nucleotide 1 protein; Short=IAN-1; AltName: Full=Immunity-associated protein 4
MGAL3B071661	-9.70678	9.20363e-11	RecName: Full=Neuronal acetylcholine receptor subunit alpha-7; Flags: Precursor
MGAL3B070800	-9.7025	3.67822e-11	---NA---
MGAL3B068961	-9.70032	5.86044e-11	---NA---
MGAL3B015689	-9.69924	1.51435e-10	RecName: Full=Transmembrane protein 26
MGAL3B027457	-9.69457	5.32021e-11	RecName: Full=Amiloride-sensitive amine oxidase [copper-containing]; Short=DAO; Short=Diamine oxidase; AltName: Full=Amiloride-binding protein 1; AltName: Full=Amine oxidase copper domain-containing protein 1; AltName: Full=Histaminase; Flags: Precursor
MGAL3B029657	-9.69434	1.99277e-14	---NA---
MGAL3B051294	-9.69358	4.04683e-11	RecName: Full=SPRY domain-containing SOCS box protein 3; Short=SSB-3
MGAL3B022605	-9.69227	1.12422e-34	---NA---
MGAL3B047684	-9.69131	5.86044e-11	RecName: Full=E3 ubiquitin-protein ligase TRIM71; AltName: Full=Protein lin-41 homolog; AltName: Full=RING-type E3 ubiquitin transferase TRIM71; AltName: Full=Tripartite motif-containing protein 71
MGAL3B052959	-9.68832	5.09819e-11	RecName: Full=L-amino-acid oxidase; Short=LAAO; Short=LAO; Flags: Precursor
MGAL3B005944	-9.68031	4.70833e-11	RecName: Full=Tissue alpha-L-fucosidase; AltName: Full=Alpha-L-fucosidase I; AltName: Full=Alpha-L-fucoside fucohydrolase 1; Short=Alpha-L-fucosidase 1; Flags: Precursor
MGAL3B045711	-9.67577	1.08952e-10	RecName: Full=Fucolectin-6; Flags: Precursor
MGAL3B079102	-9.67057	9.45119e-11	---NA---
MGAL3B018747	-9.67004	7.78518e-10	RecName: Full=Short-chain collagen C4
MGAL3B073337	-9.66742	5.20218e-11	---NA---
MGAL3B010694	-9.66467	8.43398e-11	RecName: Full=Homeobox protein EMX1; AltName: Full=Empty spiracles homolog 1; AltName: Full=Empty spiracles-like protein 1
MGAL3B022517	-9.66355	5.62828e-11	---NA---
MGAL3B079188	-9.66194	4.9338e-11	---NA---
MGAL3B069686	-9.6609	4.7333e-10	RecName: Full=von Willebrand factor D and EGF domain-containing protein; Flags: Precursor
MGAL3B018447	-9.65598	7.01187e-10	---NA---
MGAL3B030474	-9.65341	6.60417e-10	RecName: Full=Collectin-12; AltName: Full=Collectin placenta protein 1; Short=CL-P1
MGAL3B017187	-9.6504	4.73458e-11	---NA---
MGAL3B009830	-9.64838	7.04767e-09	RecName: Full=C-type lectin domain family 4 member M; AltName: Full=CD209 antigen-like protein 1; AltName: CD_antigen=CD299
MGAL3B027577	-9.64783	1.76559e-09	RecName: Full=Fibrinogen C domain-containing protein 1
MGAL3B070409	-9.64675	7.12359e-11	RecName: Full=Laccase-4; AltName: Full=Benzenediol:oxygen oxidoreductase 4; AltName: Full=Diphenol oxidase 4; AltName: Full=Urishiol oxidase 4; Flags: Precursor
MGAL3B014043	-9.64652	5.25972e-11	RecName: Full=Short-chain collagen C4
MGAL3B041311	-9.64608	2.77631e-10	RecName: Full=Sushi domain-containing protein 2; Flags: Precursor
MGAL3B035467	-9.64195	1.74079e-09	RecName: Full=Leucine-rich repeat-containing protein 3; Flags: Precursor
MGAL3B031608	-9.63644	1.61555e-10	---NA---
MGAL3B013204	-9.63635	4.71171e-18	RecName: Full=UDP-glucuronic acid decarboxylase 1; AltName: Full=UDP-glucuronate decarboxylase 1; Short=UGD; Short=UXS-1
MGAL3B079891	-9.63527	5.68318e-11	---NA---
MGAL3B064544	-9.63322	4.44716e-10	RecName: Full=Cerebellin-2; Flags: Precursor
MGAL3B020795	-9.6292	5.96664e-11	RecName: Full=E3 ubiquitin-protein ligase TRIM56; AltName: Full=RING-type E3 ubiquitin transferase TRIM56; AltName: Full=Tripartite motif-containing protein 56
MGAL3B045567	-9.62771	8.2876e-11	RecName: Full=Toll-like receptor 2; AltName: CD_antigen=CD282; Flags: Precursor
MGAL3B017130	-9.62271	1.07393e-10	RecName: Full=Kyphoscoliosis peptidase
MGAL3B057743	-9.61958	8.62038e-10	---NA---
MGAL3B023515	-9.61478	1.50105e-10	---NA---
MGAL3B039964	-9.61397	2.50204e-14	RecName: Full=Fibrinogen C domain-containing protein 1
MGAL3B031495	-9.61175	1.89941e-09	RecName: Full=Fibrinogen C domain-containing protein 1
MGAL3B084828	-9.611	1.00902e-10	---NA---
MGAL3B042740	-9.61081	6.83203e-11	---NA---
MGAL3B014361	-9.60751	1.11797e-10	---NA---
MGAL3B010928	-9.60725	1.13134e-10	RecName: Full=Buccalin; Contains: RecName: Full=Buccalin-D; Contains: RecName: Full=Buccalin-E; Contains: RecName: Full=Buccalin-F; Contains: RecName: Full=Buccalin-G; Contains: RecName: Full=Buccalin-H; Contains: RecName: Full=Buccalin-A; Contains: RecName: Full=Buccalin-I; Contains: RecName: Full=Buccalin-J; Contains: RecName: Full=Buccalin-K; Contains: RecName: Full=Buccalin-L; Contains: RecNa…
MGAL3B040767	-9.60529	6.97184e-11	---NA---
MGAL3B007836	-9.60312	7.07584e-14	RecName: Full=Lysyl oxidase homolog 2; AltName: Full=Lysyl oxidase-like protein 2; Flags: Precursor
MGAL3B002406	-9.60266	9.69971e-11	---NA---
MGAL3B042595	-9.59942	7.89488e-14	RecName: Full=Collagen alpha-1(XII) chain; Flags: Precursor
MGAL3B052545	-9.59688	6.18284e-10	RecName: Full=Short-chain collagen C4
MGAL3B034947	-9.58874	1.09604e-10	---NA---
MGAL3B013453	-9.58863	7.2706e-11	---NA---
MGAL3B015980	-9.58561	1.10136e-10	---NA---
MGAL3B006443	-9.58443	2.19967e-10	RecName: Full=Tripartite motif-containing protein 5; AltName: Full=RING-type E3 ubiquitin transferase TRIM5; AltName: Full=TRIM5alpha
MGAL3B024000	-9.58421	1.93275e-14	---NA---
MGAL3B001727	-9.57992	1.02942e-10	RecName: Full=Cell division control protein 42 homolog; Flags: Precursor
MGAL3B066349	-9.56931	1.10893e-10	RecName: Full=Chitin synthase; AltName: Full=Chitin-UDP acetyl-glucosaminyl transferase
MGAL3B082325	-9.56746	2.6059e-14	---NA---
MGAL3B059724	-9.56699	2.37949e-10	RecName: Full=HHIP-like protein 1; Flags: Precursor
MGAL3B076707	-9.5633	1.50265e-10	---NA---
MGAL3B021704	-9.56149	2.29951e-10	RecName: Full=Beta-1,3-galactosyltransferase 1; Short=Beta-1,3-GalTase 1; Short=Beta3Gal-T1; Short=Beta3GalT1; AltName: Full=UDP-galactose:beta-N-acetyl-glucosamine-beta-1,3-galactosyltransferase 1
MGAL3B035846	-9.56017	4.01422e-10	RecName: Full=Toll-like receptor 6; AltName: CD_antigen=CD286; Flags: Precursor
MGAL3B035468	-9.55853	1.36065e-10	RecName: Full=Leucine-rich repeat-containing protein 3; Flags: Precursor
MGAL3B012547	-9.55468	1.79695e-10	RecName: Full=Leucine-rich glioma-inactivated protein 1; Flags: Precursor
MGAL3B042532	-9.5524	8.11702e-11	---NA---
MGAL3B043312	-9.54971	9.75599e-11	---NA---
MGAL3B058094	-9.53952	1.77281e-10	---NA---
MGAL3B001733	-9.53762	1.12094e-10	RecName: Full=Cell division control protein 42 homolog; AltName: Full=G25K GTP-binding protein; Flags: Precursor
MGAL3B049487	-9.53158	7.23023e-18	---NA---
MGAL3B061522	-9.5304	6.46392e-14	---NA---
MGAL3B075571	-9.52734	1.36627e-10	---NA---
MGAL3B084106	-9.52695	1.26239e-13	---NA---
MGAL3B077192	-9.52353	1.32384e-09	---NA---
MGAL3B038391	-9.51276	5.68295e-14	RecName: Full=Lysyl oxidase homolog 2; AltName: Full=Lysyl oxidase-like protein 2; Flags: Precursor
MGAL3B058530	-9.51146	1.15881e-10	RecName: Full=Beta-1,3-galactosyltransferase 1; Short=Beta-1,3-GalTase 1; Short=Beta3Gal-T1; Short=Beta3GalT1; AltName: Full=UDP-galactose:beta-N-acetyl-glucosamine-beta-1,3-galactosyltransferase 1
MGAL3B077692	-9.50982	1.49365e-10	---NA---
MGAL3B043238	-9.5036	1.8076e-09	RecName: Full=Potassium channel subfamily K member 10; AltName: Full=Outward rectifying potassium channel protein TREK-2; AltName: Full=TREK-2 K(+) channel subunit
MGAL3B077765	-9.49756	1.08476e-10	---NA---
MGAL3B032616	-9.49253	1.41383e-10	RecName: Full=Aggrecan core protein; AltName: Full=Cartilage-specific proteoglycan core protein; Short=CSPCP; Flags: Precursor
MGAL3B052073	-9.49151	2.29099e-10	---NA---
MGAL3B066732	-9.48995	2.28188e-10	RecName: Full=Solute carrier organic anion transporter family member 2A1; AltName: Full=Prostaglandin transporter; Short=PGT; AltName: Full=Solute carrier family 21 member 2
MGAL3B070801	-9.48308	2.09378e-10	---NA---
MGAL3B014558	-9.48256	1.02572e-13	RecName: Full=Tyrosine-protein kinase ABL1; AltName: Full=Abelson murine leukemia viral oncogene homolog 1; AltName: Full=Abelson tyrosine-protein kinase 1; AltName: Full=Proto-oncogene c-Abl; AltName: Full=p150
MGAL3B033953	-9.48224	1.34164e-10	RecName: Full=Carboxylesterase 5A; AltName: Full=Carboxylesterase-like urinary excreted protein homolog; Short=Cauxin; Flags: Precursor
MGAL3B000076	-9.47813	2.06468e-44	RecName: Full=Uromodulin; AltName: Full=Tamm-Horsfall urinary glycoprotein; Short=THP; Contains: RecName: Full=Uromodulin, secreted form; Flags: Precursor
MGAL3B050014	-9.47731	1.70948e-10	RecName: Full=Neuroendocrine convertase 2; Short=NEC 2; AltName: Full=KEX2-like endoprotease 2; AltName: Full=Prohormone convertase 2; AltName: Full=Proprotein convertase 2; Short=PC2; Flags: Precursor
MGAL3B038098	-9.4761	2.14204e-10	---NA---
MGAL3B068554	-9.47557	4.4132e-10	RecName: Full=Insulin-like growth factor 1 receptor; AltName: Full=Insulin-like growth factor I receptor; Short=IGF-I receptor; AltName: CD_antigen=CD221; Contains: RecName: Full=Insulin-like growth factor 1 receptor alpha chain; Contains: RecName: Full=Insulin-like growth factor 1 receptor beta chain; Flags: Precursor
MGAL3B042459	-9.47462	8.54862e-14	---NA---
MGAL3B006555	-9.46949	1.39636e-10	---NA---
MGAL3B049953	-9.46822	3.58572e-10	RecName: Full=RING finger domain and kelch repeat-containing protein DDB_G0271372
MGAL3B049409	-9.46474	8.49291e-14	RecName: Full=Transcription factor Sp9
MGAL3B023575	-9.46351	1.96923e-10	RecName: Full=Slit homolog 3 protein; Short=Slit-3; AltName: Full=Multiple epidermal growth factor-like domains protein 5; Short=Multiple EGF-like domains protein 5; Flags: Precursor
MGAL3B023763	-9.46246	1.96923e-10	RecName: Full=Protocadherin alpha-12; Short=PCDH-alpha-12; Flags: Precursor
MGAL3B050962	-9.46159	3.07591e-10	---NA---
MGAL3B017498	-9.46003	1.34508e-10	RecName: Full=Toll-like receptor 2; AltName: CD_antigen=CD282; Flags: Precursor
MGAL3B021748	-9.45951	9.95747e-10	RecName: Full=Galactosylceramide sulfotransferase; Short=GalCer sulfotransferase; AltName: Full=3'-phosphoadenosine-5'-phosphosulfate:GalCer sulfotransferase; AltName: Full=3'-phosphoadenylylsulfate:galactosylceramide 3'-sulfotransferase; AltName: Full=Cerebroside sulfotransferase
MGAL3B019453	-9.45439	1.81185e-10	---NA---
MGAL3B058312	-9.45361	1.97762e-10	RecName: Full=Mannan polymerase complex subunit mnn9
MGAL3B004965	-9.44796	4.8291e-09	RecName: Full=Galaxin; Flags: Precursor
MGAL3B066833	-9.44414	2.10354e-10	RecName: Full=Calmodulin; Short=CaM
MGAL3B056775	-9.44202	1.77936e-10	RecName: Full=Neuronal acetylcholine receptor subunit alpha-3; Flags: Precursor
MGAL3B079413	-9.44128	1.76857e-12	---NA---
MGAL3B040699	-9.43658	1.85319e-10	---NA---
MGAL3B083092	-9.43558	4.76895e-10	partial_cds
MGAL3B071622	-9.43533	1.67673e-10	RecName: Full=Galanin receptor type 3; Short=GAL3-R; Short=GALR-3
MGAL3B020641	-9.43134	3.52326e-10	---NA---
MGAL3B040661	-9.43113	5.98078e-10	---NA---
MGAL3B049691	-9.43082	5.23944e-10	RecName: Full=von Willebrand factor D and EGF domain-containing protein; Flags: Precursor
MGAL3B076456	-9.42246	3.31304e-10	---NA---
MGAL3B017414	-9.42234	2.28092e-10	RecName: Full=Calpain-6
MGAL3B011085	-9.42165	3.22015e-10	RecName: Full=Uncharacterized protein C20orf85
MGAL3B042862	-9.42055	1.24452e-09	RecName: Full=Uncharacterized protein C17orf98
MGAL3B037019	-9.42028	1.57853e-10	RecName: Full=Versican core protein; AltName: Full=Chondroitin sulfate proteoglycan core protein 2; Short=Chondroitin sulfate proteoglycan 2; AltName: Full=Glial hyaluronate-binding protein; Short=GHAP; AltName: Full=Large fibroblast proteoglycan; AltName: Full=PG-M; Flags: Precursor
MGAL3B064760	-9.41883	2.15523e-10	---NA---
MGAL3B022297	-9.41834	6.86088e-14	RecName: Full=Protein kinase C theta type; AltName: Full=nPKC-theta
MGAL3B069459	-9.41771	2.19223e-39	---NA---
MGAL3B076543	-9.41701	2.23122e-10	---NA---
MGAL3B012763	-9.41635	1.87578e-39	RecName: Full=Dual serine/threonine and tyrosine protein kinase; AltName: Full=Dusty protein kinase; Short=Dusty PK; AltName: Full=Receptor-interacting serine/threonine-protein kinase 5
MGAL3B035482	-9.41372	1.49591e-09	RecName: Full=C-type lectin domain family 4 member F; AltName: Full=C-type lectin superfamily member 13; Short=C-type lectin 13; AltName: Full=Kupffer cell receptor
MGAL3B002781	-9.41332	4.58896e-52	RecName: Full=Protein kinase C zeta type; AltName: Full=nPKC-zeta
MGAL3B033438	-9.40614	3.57532e-10	---NA---
MGAL3B030679	-9.40011	1.89872e-10	---NA---
MGAL3B057165	-9.39929	3.15151e-10	RecName: Full=Growth/differentiation factor 8; Short=GDF-8; AltName: Full=Myostatin; Flags: Precursor
MGAL3B023969	-9.39494	1.79418e-25	RecName: Full=Sodium- and chloride-dependent taurine transporter; AltName: Full=Solute carrier family 6 member 6
MGAL3B023805	-9.38603	1.90931e-09	---NA---
MGAL3B028592	-9.38363	1.9906e-10	---NA---
MGAL3B007728	-9.3825	3.1867e-10	---NA---
MGAL3B047515	-9.37866	7.54565e-18	RecName: Full=Zinc finger protein 324A; AltName: Full=Zinc finger protein ZF5128
MGAL3B008386	-9.3741	2.33259e-09	---NA---
MGAL3B055534	-9.37409	2.37192e-10	RecName: Full=Collagen alpha-1(X) chain; Flags: Precursor
MGAL3B002479	-9.36876	5.58345e-16	RecName: Full=Excitatory amino acid transporter 3; AltName: Full=Excitatory amino-acid carrier 1; AltName: Full=Sodium-dependent glutamate/aspartate transporter 3; AltName: Full=Solute carrier family 1 member 1
MGAL3B035914	-9.36595	4.95478e-10	RecName: Full=Neuronal acetylcholine receptor subunit alpha-6; Flags: Precursor
MGAL3B041459	-9.36586	4.6228e-08	RecName: Full=Aggrecan core protein; AltName: Full=Cartilage-specific proteoglycan core protein; Short=CSPCP; Flags: Precursor
MGAL3B006305	-9.36364	1.56066e-09	---NA---
MGAL3B036681	-9.35418	6.58485e-09	---NA---
MGAL3B019270	-9.35367	1.46e-08	---NA---
MGAL3B081811	-9.35222	6.36134e-25	---NA---
MGAL3B036855	-9.35079	4.9276e-10	---NA---
MGAL3B083125	-9.34944	5.16277e-08	---NA---
MGAL3B013938	-9.34921	7.55697e-14	RecName: Full=Neurocalcin-delta
MGAL3B050726	-9.34693	2.03903e-11	---NA---
MGAL3B024412	-9.34638	5.10461e-86	RecName: Full=Wnt inhibitory factor 1; Short=WIF-1; Flags: Precursor
MGAL3B005673	-9.3458	2.43092e-10	RecName: Full=Properdin; AltName: Full=Complement factor P; Flags: Precursor
MGAL3B057023	-9.34565	3.47327e-10	---NA---
MGAL3B040783	-9.34388	3.5986e-10	---NA---
MGAL3B043989	-9.3384	3.40718e-10	RecName: Full=Caspase-8; Short=CASP-8; Contains: RecName: Full=Caspase-8 subunit p18; Contains: RecName: Full=Caspase-8 subunit p10; Flags: Precursor
MGAL3B026660	-9.33527	5.55288e-10	---NA---
MGAL3B026860	-9.33347	1.44556e-13	RecName: Full=Calmodulin; Short=CaM
MGAL3B003736	-9.33093	7.37473e-14	---NA---
MGAL3B026722	-9.32709	2.69174e-10	---NA---
MGAL3B055886	-9.32672	3.00428e-10	RecName: Full=Cornifin-A; AltName: Full=Small proline-rich protein 1A; Short=SPR1A; Short=SPRR1
MGAL3B011958	-9.32648	8.17277e-10	RecName: Full=von Willebrand factor D and EGF domain-containing protein; Flags: Precursor
MGAL3B038730	-9.32464	4.21899e-10	RecName: Full=Neuronal acetylcholine receptor subunit beta-3; Flags: Precursor
MGAL3B044741	-9.32154	1.13623e-09	---NA---
MGAL3B069685	-9.32121	3.8303e-13	RecName: Full=von Willebrand factor A domain-containing protein 7; AltName: Full=Protein G7c; Flags: Precursor
MGAL3B002902	-9.31959	3.8808e-10	---NA---
MGAL3B029811	-9.31809	5.28254e-10	RecName: Full=Tripartite motif-containing protein 2; AltName: Full=E3 ubiquitin-protein ligase TRIM2; AltName: Full=RING-type E3 ubiquitin transferase TRIM2
MGAL3B013760	-9.31497	1.88781e-13	RecName: Full=Neuronal acetylcholine receptor subunit alpha-6; Flags: Precursor
MGAL3B006958	-9.31218	8.88681e-05	RecName: Full=Cerebellin-1; AltName: Full=Precerebellin; Contains: RecName: Full=Cerebellin; Short=CER; Contains: RecName: Full=[des-Ser1]-cerebellin; Flags: Precursor
MGAL3B000251	-9.30593	1.3753e-13	---NA---
MGAL3B065860	-9.30474	4.88962e-10	---NA---
MGAL3B016727	-9.29946	1.03292e-13	RecName: Full=Root phototropism protein 2; AltName: Full=BTB/POZ domain-containing protein RPT2
MGAL3B002901	-9.29928	9.2633e-10	---NA---
MGAL3B030721	-9.29439	4.01936e-10	RecName: Full=E3 ubiquitin-protein ligase TRIM56; AltName: Full=RING finger protein 109; AltName: Full=RING-type E3 ubiquitin transferase TRIM56; AltName: Full=Tripartite motif-containing protein 56
MGAL3B009634	-9.29329	3.62774e-13	RecName: Full=Neurotrypsin; AltName: Full=Serine protease 12; Flags: Precursor
MGAL3B069732	-9.29325	1.15193e-09	RecName: Full=A disintegrin and metalloproteinase with thrombospondin motifs 18; Short=ADAM-TS 18; Short=ADAM-TS18; Short=ADAMTS-18; Flags: Precursor
MGAL3B040701	-9.29272	3.80538e-10	---NA---
MGAL3B017374	-9.29142	3.39575e-10	RecName: Full=Tripartite motif-containing protein 2; AltName: Full=E3 ubiquitin-protein ligase TRIM2; AltName: Full=RING-type E3 ubiquitin transferase TRIM2
MGAL3B079784	-9.28966	7.20058e-10	---NA---
MGAL3B041159	-9.28959	2.55526e-09	RecName: Full=Tripartite motif-containing protein 46; AltName: Full=Gene Y protein; Short=GeneY; AltName: Full=Tripartite, fibronectin type-III and C-terminal SPRY motif protein
MGAL3B018504	-9.28684	7.98291e-17	RecName: Full=Neurogenic locus notch homolog protein 1; Short=Notch 1; Contains: RecName: Full=Notch 1 extracellular truncation; Short=NEXT; Contains: RecName: Full=Notch 1 intracellular domain; Short=NICD; Flags: Precursor
MGAL3B076473	-9.28159	5.35845e-10	---NA---
MGAL3B001013	-9.2806	6.58142e-10	RecName: Full=Endothelin-converting enzyme 1; Short=ECE-1
MGAL3B012535	-9.2798	1.00836e-09	RecName: Full=Neuroendocrine protein 7B2; AltName: Full=Pituitary polypeptide; AltName: Full=Secretogranin V; AltName: Full=Secretogranin-5; AltName: Full=Secretory granule endocrine protein I; Contains: RecName: Full=N-terminal peptide; Contains: RecName: Full=C-terminal peptide; Flags: Precursor
MGAL3B055891	-9.27951	1.55126e-08	RecName: Full=Hemicentin-2; Flags: Precursor
MGAL3B024640	-9.27748	3.88256e-10	---NA---
MGAL3B026479	-9.27712	6.50315e-10	---NA---
MGAL3B067099	-9.27449	3.71632e-09	RecName: Full=Beta-2-glycoprotein 1; AltName: Full=Apolipoprotein H; Short=Apo-H; AltName: Full=Beta-2-glycoprotein I; Short=B2GPI; Short=Beta(2)GPI; Flags: Precursor
MGAL3B057984	-9.2736	3.98547e-10	RecName: Full=Growth hormone secretagogue receptor type 1; Short=GHS-R; AltName: Full=GH-releasing peptide receptor; Short=GHRP; AltName: Full=Ghrelin receptor
MGAL3B074650	-9.27088	4.0891e-10	---NA---
MGAL3B018685	-9.2702	4.08326e-10	---NA---
MGAL3B056224	-9.27016	3.82108e-10	---NA---
MGAL3B041632	-9.26999	3.81019e-10	---NA---
MGAL3B055898	-9.26849	2.32762e-31	---NA---
MGAL3B033553	-9.26728	7.75609e-10	---NA---
MGAL3B022763	-9.26727	2.37133e-09	---NA---
MGAL3B034702	-9.26455	2.18631e-09	---NA---
MGAL3B071383	-9.26263	3.96721e-10	RecName: Full=Toll-like receptor 2; AltName: CD_antigen=CD282; Flags: Precursor
MGAL3B042858	-9.26184	5.73025e-10	RecName: Full=UPF0686 protein C11orf1 homolog
MGAL3B008978	-9.25931	4.24323e-10	---NA---
MGAL3B064170	-9.25805	4.0518e-10	RecName: Full=Potassium voltage-gated channel subfamily A member 1; AltName: Full=Voltage-gated K(+) channel HuKI; AltName: Full=Voltage-gated potassium channel HBK1; AltName: Full=Voltage-gated potassium channel subunit Kv1.1
MGAL3B069674	-9.25775	2.72004e-17	RecName: Full=Serine/threonine-protein kinase ULK3; AltName: Full=Unc-51-like kinase 3
MGAL3B029737	-9.24924	2.40637e-12	RecName: Full=Low-density lipoprotein receptor-related protein 6; Short=LRP-6; Flags: Precursor
MGAL3B023699	-9.24196	1.56813e-09	RecName: Full=LIM domain and actin-binding protein 1; AltName: Full=Epithelial protein lost in neoplasm
MGAL3B081353	-9.24141	1.68415e-13	---NA---
MGAL3B077339	-9.23864	1.06795e-09	---NA---
MGAL3B017467	-9.23599	6.12441e-13	RecName: Full=Cholesterol side-chain cleavage enzyme, mitochondrial; AltName: Full=CYPXIA1; AltName: Full=Cholesterol desmolase; AltName: Full=Cytochrome P450 11A1; AltName: Full=Cytochrome P450(scc); Flags: Precursor
MGAL3B051688	-9.23563	1.79619e-13	RecName: Full=Chaperone protein DnaK; AltName: Full=HSP70; AltName: Full=Heat shock 70 kDa protein; AltName: Full=Heat shock protein 70
MGAL3B044056	-9.22922	5.28121e-10	---NA---
MGAL3B021875	-9.228	2.35201e-58	---NA---
MGAL3B017888	-9.2212	4.65891e-10	RecName: Full=Galactoside alpha-(1,2)-fucosyltransferase 1; AltName: Full=Alpha(1,2)FT 1; AltName: Full=Fucosyltransferase 1; AltName: Full=GDP-L-fucose:beta-D-galactoside 2-alpha-L-fucosyltransferase 1; AltName: Full=Type 1 galactoside alpha-(1,2)-fucosyltransferase FUT1; AltName: Full=Type 2 galactoside alpha-(1,2)-fucosyltransferase FUT1
MGAL3B043432	-9.21544	8.9908e-10	---NA---
MGAL3B059810	-9.2145	1.15311e-09	RecName: Full=Alpha-protein kinase 1; Short=AK1
MGAL3B012218	-9.21345	2.67114e-08	RecName: Full=Fibrinogen C domain-containing protein 1
MGAL3B020446	-9.20997	6.21162e-10	---NA---
MGAL3B062754	-9.20743	4.52226e-17	---NA---
MGAL3B073216	-9.20315	4.08249e-09	RecName: Full=Beta-1,3-galactosyltransferase 1; Short=Beta-1,3-GalTase 1; Short=Beta3Gal-T1; Short=Beta3GalT1; AltName: Full=UDP-galactose:beta-N-acetyl-glucosamine-beta-1,3-galactosyltransferase 1
MGAL3B044569	-9.19662	6.21855e-10	---NA---
MGAL3B041003	-9.18434	3.31754e-08	RecName: Full=Fibrinogen C domain-containing protein 1
MGAL3B043440	-9.18172	8.2597e-10	RecName: Full=Calmodulin; Short=CaM
MGAL3B032777	-9.18124	5.68747e-10	RecName: Full=TNF receptor-associated factor 6; AltName: Full=E3 ubiquitin-protein ligase TRAF6; AltName: Full=RING-type E3 ubiquitin transferase TRAF6
MGAL3B003619	-9.1763	6.55615e-10	RecName: Full=UDP-glucose 4-epimerase; AltName: Full=Galactowaldenase; AltName: Full=UDP-galactose 4-epimerase
MGAL3B067567	-9.17075	4.01026e-09	---NA---
MGAL3B042758	-9.1672	4.62908e-09	---NA---
MGAL3B020762	-9.16591	4.10704e-13	RecName: Full=Chitin synthase chs-2; AltName: Full=Chitin-UDP acetyl-glucosaminyl transferase chs-2
MGAL3B045921	-9.16401	6.82212e-10	RecName: Full=Tripartite motif-containing protein 2; AltName: Full=E3 ubiquitin-protein ligase TRIM2; AltName: Full=RING-type E3 ubiquitin transferase TRIM2
MGAL3B005514	-9.16397	3.106e-09	RecName: Full=Brevican core protein; Flags: Precursor
MGAL3B057274	-9.16367	2.27859e-13	RecName: Full=Cell death-inducing p53-target protein 1; AltName: Full=LITAF-like protein
MGAL3B073405	-9.16062	4.59709e-09	---NA---
MGAL3B017846	-9.1602	1.09326e-09	---NA---
MGAL3B045012	-9.15415	9.42723e-10	RecName: Full=Toll-like receptor 4; AltName: CD_antigen=CD284; Flags: Precursor
MGAL3B078203	-9.15369	2.6253e-09	---NA---
MGAL3B010475	-9.15097	2.18686e-09	---NA---
MGAL3B021350	-9.14889	9.03018e-10	RecName: Full=Polypeptide N-acetylgalactosaminyltransferase 1; AltName: Full=Polypeptide GalNAc transferase 1; Short=GalNAc-T1; Short=pp-GaNTase 1; AltName: Full=Protein-UDP acetylgalactosaminyltransferase 1; AltName: Full=UDP-GalNAc:polypeptide N-acetylgalactosaminyltransferase 1; Contains: RecName: Full=Polypeptide N-acetylgalactosaminyltransferase 1 soluble form
MGAL3B017595	-9.14661	2.11042e-09	---NA---
MGAL3B077317	-9.14442	1.31766e-09	---NA---
MGAL3B010334	-9.14426	7.13298e-10	---NA---
MGAL3B067770	-9.14247	1.47462e-09	RecName: Full=Stress-induced-phosphoprotein 1; Short=STI1; AltName: Full=Hsc70/Hsp90-organizing protein; Short=Hop
MGAL3B026675	-9.13572	2.00877e-08	RecName: Full=Neurocan core protein; AltName: Full=Chondroitin sulfate proteoglycan 3; Flags: Precursor
MGAL3B013845	-9.13231	1.85082e-07	RecName: Full=Probable glycosyltransferase STELLO1
MGAL3B039589	-9.12878	1.26162e-11	RecName: Full=Complement C1q tumor necrosis factor-related protein 7; Flags: Precursor
MGAL3B042943	-9.1274	8.08855e-10	---NA---
MGAL3B029672	-9.1254	1.78558e-09	---NA---
MGAL3B056138	-9.12238	4.92214e-09	---NA---
MGAL3B035574	-9.11655	1.23052e-09	RecName: Full=Ankyrin-3; Short=ANK-3; AltName: Full=Ankyrin-G
MGAL3B051321	-9.11568	3.0142e-09	---NA---
MGAL3B036076	-9.11236	9.58759e-17	---NA---
MGAL3B058965	-9.10927	4.72818e-09	---NA---
MGAL3B029423	-9.10614	2.31748e-09	RecName: Full=Chitotriosidase-1; AltName: Full=Chitinase-1; Flags: Precursor
MGAL3B029069	-9.10518	3.60965e-13	RecName: Full=Toll-like receptor 4; AltName: CD_antigen=CD284; Flags: Precursor
MGAL3B003744	-9.10351	1.23192e-12	RecName: Full=Toll-like receptor 2; AltName: CD_antigen=CD282; Flags: Precursor
MGAL3B010617	-9.10177	3.60388e-09	---NA---
MGAL3B009473	-9.099	6.87514e-13	---NA---
MGAL3B070191	-9.09871	2.73483e-07	RecName: Full=Collagen alpha-1(VIII) chain; AltName: Full=Endothelial collagen; Contains: RecName: Full=Vastatin; Flags: Precursor
MGAL3B043418	-9.09466	5.62023e-59	RecName: Full=Homeobox protein SIX1; AltName: Full=Sine oculis homeobox homolog 1
MGAL3B054277	-9.09263	7.03192e-17	RecName: Full=Probable endochitinase
MGAL3B007334	-9.09252	2.31308e-09	---NA---
MGAL3B084741	-9.09154	1.05384e-09	---NA---
MGAL3B009472	-9.0847	9.6985e-10	---NA---
MGAL3B005424	-9.08285	4.48084e-08	---NA---
MGAL3B064140	-9.08202	4.05768e-13	---NA---
MGAL3B001757	-9.07644	1.29097e-09	RecName: Full=Zinc finger C2HC domain-containing protein 1A
MGAL3B001728	-9.07389	1.09225e-09	RecName: Full=Cell division control protein 42 homolog; AltName: Full=G25K GTP-binding protein; Flags: Precursor
MGAL3B001507	-9.07211	1.18374e-09	RecName: Full=Calmodulin; Short=CaM
MGAL3B082186	-9.07024	1.61532e-09	partial_cds
MGAL3B059866	-9.06845	1.90872e-08	RecName: Full=Short-chain collagen C4
MGAL3B039670	-9.0635	2.33262e-09	---NA---
MGAL3B042231	-9.06289	0.000397238	---NA---
MGAL3B049467	-9.05966	5.71331e-09	---NA---
MGAL3B046975	-9.05847	1.128e-16	RecName: Full=Heparan sulfate glucosamine 3-O-sulfotransferase 2; AltName: Full=Heparan sulfate D-glucosaminyl 3-O-sulfotransferase 2; Short=Heparan sulfate 3-O-sulfotransferase 2
MGAL3B016253	-9.05728	5.2015e-13	---NA---
MGAL3B044551	-9.05573	2.0077e-09	---NA---
MGAL3B038640	-9.05482	8.01611e-09	---NA---
MGAL3B056720	-9.05385	2.58327e-12	---NA---
MGAL3B025446	-9.0522	2.63375e-12	---NA---
MGAL3B006202	-9.04779	3.99184e-09	RecName: Full=Cerebellin-3; Flags: Precursor
MGAL3B042607	-9.04618	5.91737e-09	RecName: Full=GTPase IMAP family member 4; AltName: Full=Immunity-associated nucleotide 1 protein; Short=IAN-1; AltName: Full=Immunity-associated protein 4
MGAL3B078146	-9.04451	2.20821e-09	---NA---
MGAL3B050307	-9.0443	3.0599e-28	---NA---
MGAL3B011979	-9.0421	1.30126e-31	RecName: Full=Short-chain collagen C4
MGAL3B074040	-9.04184	3.49628e-09	---NA---
MGAL3B008407	-9.04183	4.36874e-09	---NA---
MGAL3B064806	-9.0404	1.72249e-09	RecName: Full=Aggrecan core protein; AltName: Full=Cartilage-specific proteoglycan core protein; Short=CSPCP; Flags: Precursor
MGAL3B027436	-9.03662	6.17287e-09	---NA---
MGAL3B068168	-9.03596	2.00458e-09	RecName: Full=Sodium-dependent dopamine transporter; Short=DA transporter; Short=DAT; AltName: Full=Solute carrier family 6 member 3
MGAL3B051183	-9.03317	6.15402e-13	---NA---
MGAL3B060046	-9.03063	1.17086e-07	RecName: Full=Beta-1,3-galactosyltransferase 1; Short=Beta-1,3-GalTase 1; Short=Beta3Gal-T1; Short=Beta3GalT1; AltName: Full=UDP-galactose:beta-N-acetyl-glucosamine-beta-1,3-galactosyltransferase 1
MGAL3B001849	-9.02881	4.76749e-08	---NA---
MGAL3B040041	-9.02743	1.58234e-09	RecName: Full=Sjoegren syndrome nuclear autoantigen 1 homolog
MGAL3B067801	-9.02617	2.81125e-08	RecName: Full=Calcium-activated chloride channel regulator 1; AltName: Full=Calcium-activated chloride channel family member 1; Short=eCLCA1; Flags: Precursor
MGAL3B032815	-9.02491	1.82595e-09	RecName: Full=RING finger protein 207
MGAL3B045644	-9.01469	8.74494e-09	---NA---
MGAL3B033525	-9.014	1.66138e-09	RecName: Full=Collagen alpha-3(VI) chain; Flags: Precursor
MGAL3B046290	-9.01385	7.12033e-08	RecName: Full=Fucolectin-6; Flags: Precursor
MGAL3B005193	-9.01162	1.68493e-07	RecName: Full=Complement C1q-like protein 3; AltName: Full=C1q and tumor necrosis factor-related protein 13; Short=C1q/TNF-related protein 13; Short=CTRP13; AltName: Full=Gliacolin; Flags: Precursor
MGAL3B022206	-9.00864	1.26038e-22	RecName: Full=Gastrotropin; Short=GT; AltName: Full=Fatty acid-binding protein 6; AltName: Full=Ileal lipid-binding protein; Short=ILBP
MGAL3B016550	-9.0048	4.87254e-08	RecName: Full=Dynein light chain 1, cytoplasmic
MGAL3B066476	-9.00476	2.83708e-15	RecName: Full=Ankyrin-3; Short=ANK-3; AltName: Full=Ankyrin-G
MGAL3B003773	-9.00186	1.8866e-09	RecName: Full=E3 ubiquitin-protein ligase HERC2; AltName: Full=HECT domain and RCC1-like domain-containing protein 2; AltName: Full=HECT-type E3 ubiquitin transferase HERC2
MGAL3B078082	-8.99989	3.80076e-09	---NA---
MGAL3B072661	-8.99984	3.07561e-09	RecName: Full=Class A basic helix-loop-helix protein 15; Short=bHLHa15; AltName: Full=Class B basic helix-loop-helix protein 8; Short=bHLHb8; AltName: Full=Muscle, intestine and stomach expression 1; Short=MIST-1
MGAL3B036434	-8.9978	7.96572e-09	---NA---
MGAL3B073170	-8.99648	9.0799e-16	---NA---
MGAL3B074367	-8.99601	2.21201e-09	---NA---
MGAL3B032556	-8.99569	6.49682e-09	---NA---
MGAL3B064758	-8.99467	7.23409e-13	---NA---
MGAL3B061775	-8.99397	6.18236e-13	---NA---
MGAL3B074952	-8.99359	1.56763e-09	---NA---
MGAL3B014326	-8.99161	1.97503e-09	---NA---
MGAL3B035465	-8.98954	5.20415e-08	RecName: Full=ADAMTS-like protein 4; Short=ADAMTSL-4; AltName: Full=Thrombospondin repeat-containing protein 1; Flags: Precursor
MGAL3B031241	-8.98684	5.83192e-16	RecName: Full=Uromodulin; AltName: Full=Tamm-Horsfall urinary glycoprotein; Short=THP; Contains: RecName: Full=Uromodulin, secreted form; Flags: Precursor
MGAL3B063443	-8.98647	6.46632e-09	RecName: Full=Protein lin-41; AltName: Full=Abnormal cell lineage protein 41
MGAL3B064171	-8.9857	2.31748e-09	RecName: Full=Potassium voltage-gated channel subfamily A member 1; AltName: Full=Voltage-gated K(+) channel HuKI; AltName: Full=Voltage-gated potassium channel HBK1; AltName: Full=Voltage-gated potassium channel subunit Kv1.1
MGAL3B005875	-8.98559	1.87197e-09	RecName: Full=Fucolectin-1; Flags: Precursor
MGAL3B051019	-8.98537	8.58364e-09	RecName: Full=Pancreatic alpha-amylase; Short=PA; AltName: Full=1,4-alpha-D-glucan glucanohydrolase; Flags: Precursor
MGAL3B067558	-8.98431	1.63508e-09	RecName: Full=Immunoglobulin superfamily member 10; Short=IgSF10; AltName: Full=Calvaria mechanical force protein 608; Short=CMF608; Flags: Precursor
MGAL3B064573	-8.98231	7.7671e-13	---NA---
MGAL3B023460	-8.97959	2.15561e-09	---NA---
MGAL3B075831	-8.974	8.7616e-13	---NA---
MGAL3B005776	-8.96766	2.06087e-09	---NA---
MGAL3B030373	-8.96539	3.61778e-09	RecName: Full=Tripartite motif-containing protein 2; AltName: Full=E3 ubiquitin-protein ligase TRIM2; AltName: Full=RING-type E3 ubiquitin transferase TRIM2
MGAL3B066541	-8.96501	7.56693e-13	RecName: Full=Transient receptor potential cation channel subfamily M member 2
MGAL3B003068	-8.96281	1.35386e-15	---NA---
MGAL3B073060	-8.96226	6.00595e-09	RecName: Full=Galactoside alpha-(1,2)-fucosyltransferase 1; AltName: Full=Alpha(1,2)FT 1; AltName: Full=Fucosyltransferase 1; AltName: Full=GDP-L-fucose:beta-D-galactoside 2-alpha-L-fucosyltransferase 1; AltName: Full=Type 1 galactoside alpha-(1,2)-fucosyltransferase FUT1; AltName: Full=Type 2 galactoside alpha-(1,2)-fucosyltransferase FUT1
MGAL3B050326	-8.96035	4.80662e-08	RecName: Full=Beta-1,3-galactosyltransferase 1; Short=Beta-1,3-GalTase 1; Short=Beta3Gal-T1; Short=Beta3GalT1; AltName: Full=UDP-galactose:beta-N-acetyl-glucosamine-beta-1,3-galactosyltransferase 1
MGAL3B033080	-8.96013	4.53976e-28	RecName: Full=Neurogenic locus notch homolog protein 2; Short=Notch 2; Contains: RecName: Full=Notch 2 extracellular truncation; Contains: RecName: Full=Notch 2 intracellular domain; Flags: Precursor
MGAL3B056914	-8.95922	4.74482e-34	---NA---
MGAL3B059100	-8.95848	6.51431e-16	RecName: Full=Transcription factor HES-1; AltName: Full=Hairy and enhancer of split 1
MGAL3B016517	-8.95791	2.52756e-09	---NA---
MGAL3B029442	-8.95608	1.51291e-12	RecName: Full=Chaperone protein DnaK; AltName: Full=HSP70; AltName: Full=Heat shock 70 kDa protein; AltName: Full=Heat shock protein 70
MGAL3B030664	-8.95536	1.93296e-09	RecName: Full=GTPase IMAP family member 4; AltName: Full=Immunity-associated nucleotide 1 protein; Short=IAN-1; AltName: Full=Immunity-associated protein 4
MGAL3B016751	-8.95506	2.33262e-09	---NA---
MGAL3B028704	-8.95486	8.93076e-12	RecName: Full=L-amino-acid oxidase; Short=LAAO; Short=LAO; Flags: Precursor
MGAL3B047108	-8.95084	1.23127e-12	RecName: Full=Metabotropic glutamate receptor 7; Short=mGluR7; Flags: Precursor
MGAL3B059560	-8.94742	3.84594e-23	---NA---
MGAL3B074627	-8.94591	2.20373e-22	---NA---
MGAL3B023963	-8.94254	2.30089e-09	RecName: Full=Leucine-rich repeat-containing protein 45
MGAL3B030650	-8.94214	8.28671e-09	RecName: Full=Chitin synthase 3; AltName: Full=Chitin-UDP acetyl-glucosaminyl transferase 3; AltName: Full=Class-IV chitin synthase 3
MGAL3B024291	-8.93865	3.5123e-09	RecName: Full=Ankyrin-3; Short=ANK-3; AltName: Full=Ankyrin-G
MGAL3B022911	-8.93809	1.01066e-12	RecName: Full=Calcium-dependent protein kinase 28; Short=OsCDPK28; Short=OsCPK28
MGAL3B032502	-8.93795	5.80473e-09	---NA---
MGAL3B006015	-8.93743	2.71744e-12	RecName: Full=p53-induced death domain-containing protein 1; AltName: Full=Leucine-rich repeat and death domain-containing protein; Contains: RecName: Full=PIDD-N; Contains: RecName: Full=PIDD-C; Contains: RecName: Full=PIDD-CC
MGAL3B047960	-8.93679	5.63934e-09	---NA---
MGAL3B054632	-8.93608	2.1632e-09	RecName: Full=Tripartite motif-containing protein 2; AltName: Full=E3 ubiquitin-protein ligase TRIM2; AltName: Full=RING-type E3 ubiquitin transferase TRIM2
MGAL3B035068	-8.93506	0.000148446	---NA---
MGAL3B070265	-8.93196	8.70957e-13	RecName: Full=Doublesex- and mab-3-related transcription factor A2; AltName: Full=Doublesex- and mab-3-related transcription factor 5
MGAL3B042803	-8.93124	2.20175e-09	---NA---
MGAL3B047071	-8.93119	2.57717e-08	RecName: Full=Chaperone protein DnaK; AltName: Full=HSP70; AltName: Full=Heat shock 70 kDa protein; AltName: Full=Heat shock protein 70
MGAL3B021271	-8.92911	4.1428e-09	---NA---
MGAL3B002752	-8.92689	7.90722e-23	RecName: Full=Neuronal acetylcholine receptor subunit alpha-3; Flags: Precursor
MGAL3B060283	-8.92183	3.9979e-11	---NA---
MGAL3B047048	-8.92179	1.17883e-08	---NA---
MGAL3B025647	-8.91915	3.12279e-12	RecName: Full=Thiopurine S-methyltransferase; AltName: Full=Thiopurine methyltransferase
MGAL3B062794	-8.91864	1.40865e-12	---NA---
MGAL3B073338	-8.91751	5.21697e-09	---NA---
MGAL3B080927	-8.91685	4.49121e-07	partial_cds
MGAL3B009273	-8.90985	3.41751e-09	RecName: Full=Bis(5'-adenosyl)-triphosphatase enpp4; AltName: Full=AP3A hydrolase; Short=AP3Aase; AltName: Full=Ectonucleotide pyrophosphatase/phosphodiesterase family member 4; Short=E-NPP 4; Short=NPP-4; Flags: Precursor
MGAL3B007768	-8.90777	6.83474e-09	---NA---
MGAL3B040698	-8.90581	4.92676e-09	---NA---
MGAL3B061983	-8.90409	7.9523e-09	RecName: Full=Homeobox protein EMX1; AltName: Full=Empty spiracles homolog 1; AltName: Full=Empty spiracles-like protein 1
MGAL3B016859	-8.90109	5.96676e-09	RecName: Full=Gamma-aminobutyric acid receptor subunit beta-2; AltName: Full=GABA(A) receptor subunit beta-2; Flags: Precursor
MGAL3B033643	-8.90056	1.71875e-12	---NA---
MGAL3B043467	-8.90036	3.53829e-16	---NA---
MGAL3B016281	-8.90002	3.58584e-09	RecName: Full=Protocadherin-11 X-linked; Short=Protocadherin-11; AltName: Full=Protocadherin on the X chromosome; Short=PCDH-X; Flags: Precursor
MGAL3B033308	-8.89772	6.49901e-09	---NA---
MGAL3B050844	-8.89697	2.5956e-09	RecName: Full=Tripartite motif-containing protein 66
MGAL3B076626	-8.89266	6.25242e-08	---NA---
MGAL3B033166	-8.89244	4.197e-09	RecName: Full=4-galactosyl-N-acetylglucosaminide 3-alpha-L-fucosyltransferase 9; AltName: Full=Fucosyltransferase 9; AltName: Full=Fucosyltransferase IX; Short=Fuc-TIX; Short=FucT-IX; AltName: Full=Galactoside 3-L-fucosyltransferase
MGAL3B030064	-8.89159	4.30029e-09	RecName: Full=Achaete-scute homolog 2; AltName: Full=Mash2
MGAL3B078512	-8.89122	2.78403e-09	---NA---
MGAL3B053495	-8.89098	2.46574e-50	RecName: Full=Tektin-1
MGAL3B008770	-8.89077	2.79834e-09	RecName: Full=NmrA-like family domain-containing protein 1
MGAL3B030453	-8.89068	2.95529e-22	RecName: Full=Chaperone protein DnaK; AltName: Full=HSP70; AltName: Full=Heat shock 70 kDa protein; AltName: Full=Heat shock protein 70
MGAL3B066165	-8.88936	4.46594e-08	RecName: Full=Short-chain collagen C4
MGAL3B013795	-8.88927	1.24983e-08	---NA---
MGAL3B030165	-8.88924	3.05067e-09	RecName: Full=Complement C1q subcomponent subunit B; Flags: Precursor
MGAL3B047867	-8.8891	3.06546e-09	RecName: Full=Teretoxin Tan14.1; Flags: Precursor
MGAL3B044664	-8.88888	3.98464e-09	---NA---
MGAL3B013675	-8.88767	3.14746e-08	RecName: Full=Fibrinogen C domain-containing protein 1
MGAL3B032497	-8.88535	2.90643e-09	---NA---
MGAL3B010603	-8.88469	2.98737e-09	RecName: Full=Alpha-1,3-mannosyl-glycoprotein 4-beta-N-acetylglucosaminyltransferase A; AltName: Full=N-glycosyl-oligosaccharide-glycoprotein N-acetylglucosaminyltransferase IVa; Short=GlcNAc-T IVa; Short=GnT-IVa; Short=N-acetylglucosaminyltransferase IVa; AltName: Full=UDP-N-acetylglucosamine: alpha-1,3-D-mannoside beta-1,4-N-acetylglucosaminyltransferase IVa; Contains: RecName: Full=Alpha-1,3-m…
MGAL3B043857	-8.88398	7.6517e-09	---NA---
MGAL3B067481	-8.88321	5.35871e-09	---NA---
MGAL3B007177	-8.88274	6.93062e-09	---NA---
MGAL3B016860	-8.88205	4.73222e-09	RecName: Full=Gamma-aminobutyric acid receptor subunit gamma-2; AltName: Full=GABA(A) receptor subunit gamma-2; Flags: Precursor
MGAL3B002235	-8.88176	3.86208e-12	RecName: Full=Leucine-rich repeat protein soc-2 homolog; AltName: Full=Protein Sur-8 homolog; AltName: Full=Protein soc-2 homolog
MGAL3B033029	-8.87616	1.30217e-12	---NA---
MGAL3B039840	-8.87569	4.72511e-09	---NA---
MGAL3B037020	-8.86925	8.04409e-09	RecName: Full=Neurogenic locus notch homolog protein 1; Short=Notch 1; Contains: RecName: Full=Notch 1 extracellular truncation; Short=NEXT; Contains: RecName: Full=Notch 1 intracellular domain; Short=NICD; Flags: Precursor
MGAL3B057829	-8.86848	1.34272e-08	RecName: Full=WSC domain-containing protein 2
MGAL3B026586	-8.86522	3.17878e-09	RecName: Full=Probable cysteine desulfurase
MGAL3B053302	-8.86431	5.4361e-09	RecName: Full=E3 ubiquitin-protein ligase TRIM71; AltName: Full=Protein lin-41 homolog; AltName: Full=RING-type E3 ubiquitin transferase TRIM71; AltName: Full=Tripartite motif-containing protein 71
MGAL3B077906	-8.85607	4.15089e-09	---NA---
MGAL3B038695	-8.85301	1.08171e-08	RecName: Full=Kelch-like protein 10
MGAL3B053608	-8.85159	1.62535e-12	RecName: Full=Calpain-1 catalytic subunit; AltName: Full=Calcium-activated neutral proteinase 1; Short=CANP 1; AltName: Full=Calpain mu-type; AltName: Full=Calpain-1 large subunit; AltName: Full=Micromolar-calpain; Short=muCANP
MGAL3B016192	-8.851	1.77716e-22	RecName: Full=Meteorin-like protein; AltName: Full=Subfatin; Flags: Precursor
MGAL3B027749	-8.8499	1.8679e-07	RecName: Full=von Willebrand factor D and EGF domain-containing protein; Flags: Precursor
MGAL3B038016	-8.84756	2.63247e-08	RecName: Full=Collagen alpha-1(X) chain; Flags: Precursor
MGAL3B011068	-8.8452	8.70045e-09	---NA---
MGAL3B066028	-8.84347	6.1213e-09	---NA---
MGAL3B036644	-8.8385	1.13095e-08	RecName: Full=Ficolin-2; AltName: Full=Collagen/fibrinogen domain-containing protein 2; AltName: Full=Ficolin-B; AltName: Full=Ficolin-beta; AltName: Full=L-ficolin; Flags: Precursor
MGAL3B043962	-8.8375	1.65225e-12	RecName: Full=Refilin-B; AltName: Full=Regulator of filamin protein B; Short=RefilinB
MGAL3B079629	-8.83578	2.70134e-08	---NA---
MGAL3B083918	-8.8329	6.9705e-08	---NA---
MGAL3B082999	-8.82895	1.88561e-12	---NA---
MGAL3B005181	-8.82833	4.02772e-09	RecName: Full=BTB/POZ domain-containing protein 3
MGAL3B027141	-8.82544	1.06943e-08	RecName: Full=Zinc finger C2HC domain-containing protein 1A
MGAL3B055653	-8.82475	7.07376e-15	RecName: Full=Neurogenic locus notch homolog protein 1; Short=Notch 1; Contains: RecName: Full=Notch 1 extracellular truncation; Short=NEXT; Contains: RecName: Full=Notch 1 intracellular domain; Short=NICD; Flags: Precursor
MGAL3B061089	-8.82177	6.87587e-09	RecName: Full=Collagen alpha-1(X) chain; Flags: Precursor
MGAL3B078464	-8.82099	6.02917e-09	---NA---
MGAL3B040724	-8.81984	9.46332e-08	RecName: Full=Chelonianin; AltName: Full=Basic protease inhibitor; AltName: Full=RTPI
MGAL3B039581	-8.81622	2.70445e-12	---NA---
MGAL3B035464	-8.81521	8.05437e-09	RecName: Full=M-phase inducer phosphatase 3; AltName: Full=Dual specificity phosphatase Cdc25C
MGAL3B001230	-8.81207	5.53729e-09	RecName: Full=Beta-1,3-galactosyltransferase 1; Short=Beta-1,3-GalTase 1; Short=Beta3Gal-T1; Short=Beta3GalT1; AltName: Full=UDP-galactose:beta-N-acetyl-glucosamine-beta-1,3-galactosyltransferase 1
MGAL3B034966	-8.81037	2.46687e-08	---NA---
MGAL3B056808	-8.81017	3.70948e-12	RecName: Full=Calmodulin; Short=CaM
MGAL3B068441	-8.80641	1.1503e-08	---NA---
MGAL3B084444	-8.80371	2.27119e-08	partial_cds
MGAL3B021703	-8.80329	4.86839e-12	RecName: Full=Beta-1,3-galactosyltransferase 1; Short=Beta-1,3-GalTase 1; Short=Beta3Gal-T1; Short=Beta3GalT1; AltName: Full=UDP-galactose:beta-N-acetyl-glucosamine-beta-1,3-galactosyltransferase 1
MGAL3B021993	-8.80157	7.77408e-25	RecName: Full=Plasminogen; Contains: RecName: Full=Plasmin heavy chain A; Contains: RecName: Full=Activation peptide; Contains: RecName: Full=Plasmin heavy chain A, short form; Contains: RecName: Full=Plasmin light chain B; Flags: Precursor
MGAL3B042755	-8.797	4.31705e-08	RecName: Full=Spermatogenesis-associated protein 48; AltName: Full=Post-meiotic spermatogenesis protein 1
MGAL3B013869	-8.7966	8.47589e-09	RecName: Full=NPC intracellular cholesterol transporter 1; AltName: Full=Niemann-Pick C1 protein; Flags: Precursor
MGAL3B055666	-8.79486	1.61342e-08	RecName: Full=Peptidoglycan-recognition protein SC2; Flags: Precursor
MGAL3B041878	-8.79238	3.31007e-08	RecName: Full=Carbohydrate sulfotransferase 11; AltName: Full=Chondroitin 4-O-sulfotransferase 1; AltName: Full=Chondroitin 4-sulfotransferase 1; Short=C4S-1; Short=C4ST-1; Short=C4ST1
MGAL3B032137	-8.79041	5.25129e-12	RecName: Full=Prothoracicostatic peptide; AltName: Full=Bom-PTSP; Flags: Precursor
MGAL3B037866	-8.78615	1.19825e-08	RecName: Full=Atrial natriuretic peptide receptor 2; AltName: Full=Atrial natriuretic peptide receptor type B; Short=ANP-B; Short=ANPR-B; Short=NPR-B; AltName: Full=Guanylate cyclase B; Short=GC-B; Flags: Precursor
MGAL3B084063	-8.78471	8.20236e-09	partial_cds
MGAL3B032528	-8.78402	3.06745e-32	---NA---
MGAL3B044550	-8.78263	7.71375e-09	---NA---
MGAL3B022623	-8.78152	4.94736e-09	RecName: Full=Caveolin-1
MGAL3B068227	-8.77572	1.33624e-08	RecName: Full=von Hippel-Lindau disease tumor suppressor; AltName: Full=pVHL
MGAL3B056998	-8.76844	5.63934e-09	RecName: Full=Leucine-rich repeat-containing protein 34
MGAL3B080549	-8.76452	9.75156e-09	---NA---
MGAL3B042057	-8.76443	6.39126e-09	---NA---
MGAL3B050661	-8.76263	1.39374e-39	---NA---
MGAL3B032248	-8.76145	6.85345e-12	---NA---
MGAL3B031028	-8.76095	7.91912e-09	RecName: Full=Potassium voltage-gated channel subfamily KQT member 1; AltName: Full=IKs producing slow voltage-gated potassium channel subunit alpha KvLQT1; AltName: Full=KQT-like 1; AltName: Full=Voltage-gated potassium channel subunit Kv7.1
MGAL3B030652	-8.75549	1.76491e-08	RecName: Full=Chitin synthase; AltName: Full=Chitin-UDP acetyl-glucosaminyl transferase
MGAL3B035920	-8.75469	1.0914e-08	RecName: Full=Neuronal acetylcholine receptor subunit alpha-6; Flags: Precursor
MGAL3B065741	-8.75405	9.36184e-09	RecName: Full=Cyclic GMP-AMP synthase; Short=cGAMP synthase; Short=cGAS; Short=m-cGAS; AltName: Full=2'3'-cGAMP synthase; AltName: Full=Mab-21 domain-containing protein 1
MGAL3B082877	-8.75393	5.86134e-08	---NA---
MGAL3B020623	-8.75244	9.61864e-16	RecName: Full=Calmodulin; Short=CaM
MGAL3B083765	-8.75243	1.67132e-08	---NA---
MGAL3B080226	-8.74488	1.13944e-07	---NA---
MGAL3B070779	-8.74109	1.01662e-08	RecName: Full=Nucleotide-binding oligomerization domain-containing protein 2; AltName: Full=Caspase recruitment domain-containing protein 15
MGAL3B075313	-8.73835	1.36076e-15	---NA---
MGAL3B077306	-8.73783	4.03659e-12	---NA---
MGAL3B007883	-8.73745	7.44974e-08	RecName: Full=Calpain-9; AltName: Full=Digestive tract-specific calpain; AltName: Full=New calpain 4; Short=nCL-4
MGAL3B005331	-8.73656	1.06847e-14	RecName: Full=EMILIN-1; AltName: Full=Elastin microfibril interface-located protein 1; Short=Elastin microfibril interfacer 1; Flags: Precursor
MGAL3B057022	-8.73151	6.4527e-09	---NA---
MGAL3B036642	-8.73099	4.86978e-08	---NA---
MGAL3B021528	-8.72475	3.03204e-37	---NA---
MGAL3B059266	-8.7182	3.54378e-08	---NA---
MGAL3B006642	-8.71261	8.9999e-09	---NA---
MGAL3B046293	-8.71226	1.44079e-08	---NA---
MGAL3B073118	-8.71189	7.91448e-09	RecName: Full=Neuronal acetylcholine receptor subunit alpha-3; Flags: Precursor
MGAL3B067207	-8.71083	5.66356e-08	---NA---
MGAL3B028165	-8.70953	5.21243e-08	RecName: Full=Toll-like receptor 4; AltName: Full=PmTLR4; Flags: Precursor
MGAL3B039419	-8.70865	8.95693e-09	---NA---
MGAL3B040676	-8.70818	7.38474e-09	RecName: Full=Cerebellin-3; Flags: Precursor
MGAL3B000131	-8.70687	1.72828e-15	RecName: Full=Peroxisome proliferator-activated receptor gamma; Short=PPAR-gamma; AltName: Full=Nuclear receptor subfamily 1 group C member 3
MGAL3B028387	-8.70682	3.87537e-07	---NA---
MGAL3B062326	-8.70659	7.91285e-09	---NA---
MGAL3B075060	-8.70462	1.06049e-08	---NA---
MGAL3B030308	-8.70461	5.91015e-08	---NA---
MGAL3B034486	-8.70346	1.28902e-07	---NA---
MGAL3B058532	-8.70231	7.45974e-09	RecName: Full=Beta-1,3-galactosyltransferase 1; Short=Beta-1,3-GalTase 1; Short=Beta3Gal-T1; Short=Beta3GalT1; AltName: Full=UDP-galactose:beta-N-acetyl-glucosamine-beta-1,3-galactosyltransferase 1
MGAL3B051044	-8.69892	1.51825e-08	RecName: Full=Prolyl 4-hydroxylase subunit alpha-1; Short=4-PH alpha-1; AltName: Full=Procollagen-proline,2-oxoglutarate-4-dioxygenase subunit alpha-1; Flags: Precursor
MGAL3B001437	-8.69778	6.50133e-08	RecName: Full=Complement C1q tumor necrosis factor-related protein 3; AltName: Full=Collagenous repeat-containing sequence 26 kDa protein; Short=CORS26; AltName: Full=Secretory protein CORS26; Flags: Precursor
MGAL3B080621	-8.69777	8.88549e-09	---NA---
MGAL3B000021	-8.69709	9.80803e-09	RecName: Full=Tripartite motif-containing protein 2; AltName: Full=E3 ubiquitin-protein ligase TRIM2; AltName: Full=RING-type E3 ubiquitin transferase TRIM2
MGAL3B077120	-8.69554	7.98913e-09	---NA---
MGAL3B025197	-8.69545	3.77177e-08	RecName: Full=C-type lectin domain family 3 member A; AltName: Full=C-type lectin superfamily member 1; AltName: Full=Cartilage-derived C-type lectin; Flags: Precursor
MGAL3B038289	-8.69363	7.28692e-09	RecName: Full=Cell division control protein 42 homolog; AltName: Full=G25K GTP-binding protein; Flags: Precursor
MGAL3B033808	-8.69303	3.34791e-08	---NA---
MGAL3B049407	-8.69065	3.1271e-08	RecName: Full=Putative nucleotidyltransferase MAB21L1; AltName: Full=Protein mab-21-like 1
MGAL3B046008	-8.6868	8.96544e-09	RecName: Full=Toll-like receptor 6; AltName: CD_antigen=CD286; Flags: Precursor
MGAL3B006433	-8.68674	1.26355e-08	---NA---
MGAL3B018599	-8.68346	2.20982e-08	---NA---
MGAL3B025065	-8.68334	7.79817e-07	RecName: Full=Sushi repeat-containing protein SRPX2; Flags: Precursor
MGAL3B043428	-8.67834	2.93405e-15	RecName: Full=E3 ubiquitin-protein ligase TRIM23; AltName: Full=ADP-ribosylation factor domain-containing protein 1; AltName: Full=GTP-binding protein ARD-1; AltName: Full=RING-type E3 ubiquitin transferase TRIM23; AltName: Full=Tripartite motif-containing protein 23
MGAL3B045311	-8.67748	2.8329e-08	RecName: Full=Metal cation symporter ZIP14; AltName: Full=Solute carrier family 39 member 14; AltName: Full=Zrt- and Irt-like protein 14; Short=ZIP-14; Flags: Precursor
MGAL3B022976	-8.67604	9.49021e-09	---NA---
MGAL3B027131	-8.67552	1.62126e-08	RecName: Full=Ankyrin-3; Short=ANK-3; AltName: Full=Ankyrin-G
MGAL3B011758	-8.67471	4.10314e-08	RecName: Full=Aggrecan core protein; AltName: Full=Cartilage-specific proteoglycan core protein; Short=CSPCP; Flags: Precursor
MGAL3B006904	-8.66817	3.66077e-07	---NA---
MGAL3B075951	-8.66753	1.59623e-07	---NA---
MGAL3B030306	-8.6671	5.95151e-12	---NA---
MGAL3B080035	-8.66133	9.6104e-09	---NA---
MGAL3B027149	-8.65824	9.28924e-09	RecName: Full=Protein SSUH2 homolog; AltName: Full=Protein ssu-2 homolog
MGAL3B079783	-8.65714	5.40518e-08	partial_cds
MGAL3B042417	-8.65687	1.17883e-08	RecName: Full=Acetylcholine receptor subunit alpha; Flags: Precursor
MGAL3B077259	-8.65163	9.35093e-09	---NA---
MGAL3B035165	-8.64831	5.02255e-12	---NA---
MGAL3B009196	-8.64815	3.90391e-08	RecName: Full=Basic phospholipase A2 beta-bungarotoxin A1 chain; Short=Beta-BuTX A1 chain; Short=svPLA2; AltName: Full=Phosphatidylcholine 2-acylhydrolase; Flags: Precursor
MGAL3B043283	-8.64673	7.1654e-20	RecName: Full=Meprin A subunit beta; AltName: Full=Endopeptidase-2; AltName: Full=Meprin B; Flags: Precursor
MGAL3B022246	-8.64658	1.10267e-08	---NA---
MGAL3B029204	-8.64538	3.30781e-08	RecName: Full=EMILIN-1; AltName: Full=Elastin microfibril interface-located protein 1; Short=Elastin microfibril interfacer 1; Flags: Precursor
MGAL3B027822	-8.64317	1.32615e-08	RecName: Full=Kelch-like protein 10
MGAL3B051508	-8.64309	2.43092e-10	---NA---
MGAL3B036906	-8.64179	1.15908e-08	---NA---
MGAL3B035549	-8.63935	3.11446e-08	---NA---
MGAL3B015106	-8.63779	5.28832e-14	---NA---
MGAL3B000296	-8.6367	2.23135e-07	---NA---
MGAL3B044458	-8.63664	1.12066e-08	RecName: Full=UPF0764 protein C16orf89 homolog; Flags: Precursor
MGAL3B024570	-8.63655	1.44584e-14	---NA---
MGAL3B062729	-8.63453	1.53936e-08	RecName: Full=Tripartite motif-containing protein 45
MGAL3B035744	-8.63381	2.4312e-08	---NA---
MGAL3B059779	-8.63065	2.48163e-08	---NA---
MGAL3B000068	-8.63031	3.87299e-21	---NA---
MGAL3B057272	-8.62995	1.37593e-08	RecName: Full=Cell death-inducing p53-target protein 1; AltName: Full=LITAF-like protein
MGAL3B028055	-8.62871	1.71759e-08	RecName: Full=Ficolin-2; AltName: Full=Collagen/fibrinogen domain-containing protein 2; AltName: Full=Ficolin-B; AltName: Full=Ficolin-beta; AltName: Full=L-ficolin; Flags: Precursor
MGAL3B027481	-8.6278	2.02863e-08	---NA---
MGAL3B049177	-8.62474	4.18901e-07	---NA---
MGAL3B019122	-8.62467	1.48344e-07	---NA---
MGAL3B045433	-8.62441	1.48804e-11	---NA---
MGAL3B001508	-8.62316	1.05232e-08	RecName: Full=Calmodulin; Short=CaM
MGAL3B020335	-8.62126	1.13781e-08	RecName: Full=UPF0686 protein C11orf1 homolog
MGAL3B033545	-8.62009	1.21498e-07	RecName: Full=Bone morphogenetic protein 1; Short=BMP-1; AltName: Full=Mammalian tolloid protein; Short=mTld; AltName: Full=Procollagen C-proteinase; Short=PCP; Flags: Precursor
MGAL3B073842	-8.61927	5.98753e-12	---NA---
MGAL3B029425	-8.61731	2.43971e-08	RecName: Full=Chitotriosidase-1; AltName: Full=Chitinase-1; Flags: Precursor
MGAL3B077495	-8.61686	7.76746e-08	---NA---
MGAL3B084618	-8.61684	1.23846e-11	---NA---
MGAL3B053793	-8.61501	6.04761e-08	RecName: Full=Tumor necrosis factor receptor superfamily member 6; AltName: Full=Apo-1 antigen; AltName: Full=Apoptosis-mediating surface antigen FAS; AltName: Full=FASLG receptor; AltName: CD_antigen=CD95; Flags: Precursor
MGAL3B070480	-8.61081	3.91828e-07	---NA---
MGAL3B035869	-8.61043	1.63638e-08	RecName: Full=Synaptotagmin-1; AltName: Full=Synaptotagmin I; Short=SytI; AltName: Full=p65
MGAL3B079405	-8.6085	1.1751e-08	---NA---
MGAL3B073342	-8.60755	1.5596e-08	---NA---
MGAL3B054242	-8.60748	1.55377e-08	---NA---
MGAL3B075695	-8.60257	1.22926e-08	---NA---
MGAL3B013360	-8.60098	1.55104e-14	RecName: Full=Calmodulin; Short=CaM
MGAL3B000883	-8.5992	1.73757e-08	---NA---
MGAL3B032431	-8.59782	1.56658e-08	RecName: Full=Wnt inhibitory factor 1; Short=WIF-1; Flags: Precursor
MGAL3B077537	-8.59337	4.48324e-08	---NA---
MGAL3B007569	-8.59329	1.9791e-07	RecName: Full=Phosphatidylcholine:ceramide cholinephosphotransferase 2; AltName: Full=Sphingomyelin synthase 2
MGAL3B067078	-8.59318	1.22304e-08	---NA---
MGAL3B077091	-8.5913	2.71594e-08	---NA---
MGAL3B026067	-8.58845	1.69049e-11	---NA---
MGAL3B014101	-8.58634	2.66903e-08	---NA---
MGAL3B028066	-8.58618	9.17579e-08	RecName: Full=Ankyrin-3; Short=ANK-3; AltName: Full=Ankyrin-G
MGAL3B039093	-8.58588	1.80972e-08	RecName: Full=Complement C1q tumor necrosis factor-related protein 4; AltName: Full=C1q/TNF-related protein 4; Flags: Precursor
MGAL3B082493	-8.58511	2.10657e-08	---NA---
MGAL3B078623	-8.58446	4.10363e-08	---NA---
MGAL3B002753	-8.5825	1.15233e-11	RecName: Full=Neuronal acetylcholine receptor subunit alpha-6; Flags: Precursor
MGAL3B046364	-8.58089	6.90163e-15	---NA---
MGAL3B072473	-8.58033	1.33723e-11	---NA---
MGAL3B012401	-8.57933	1.33892e-08	RecName: Full=Tripartite motif-containing protein 2; AltName: Full=E3 ubiquitin-protein ligase TRIM2; AltName: Full=RING-type E3 ubiquitin transferase TRIM2
MGAL3B064521	-8.57887	5.09962e-08	---NA---
MGAL3B078886	-8.57823	1.03141e-11	---NA---
MGAL3B026734	-8.57726	4.067e-08	RecName: Full=Calmodulin; Short=CaM
MGAL3B022721	-8.57492	1.16363e-11	RecName: Full=Thrombospondin-4; Flags: Precursor
MGAL3B032582	-8.57491	8.83174e-21	RecName: Full=Kyphoscoliosis peptidase
MGAL3B016165	-8.57351	6.44056e-08	---NA---
MGAL3B052802	-8.573	4.90972e-75	RecName: Full=Tektin-1
MGAL3B004779	-8.57233	3.82307e-08	---NA---
MGAL3B082543	-8.57134	2.38908e-08	---NA---
MGAL3B031130	-8.57057	6.05529e-08	RecName: Full=Complement C1q tumor necrosis factor-related protein 7; Flags: Precursor
MGAL3B067452	-8.56989	3.85139e-21	---NA---
MGAL3B050028	-8.56536	6.14804e-36	RecName: Full=Cell death-inducing p53-target protein 1; AltName: Full=LITAF-like protein
MGAL3B024019	-8.56425	2.11804e-08	---NA---
MGAL3B024688	-8.56419	4.17621e-08	---NA---
MGAL3B027764	-8.56183	6.70908e-07	RecName: Full=Ficolin-2; AltName: Full=Collagen/fibrinogen domain-containing protein 2; AltName: Full=Ficolin-B; AltName: Full=Ficolin-beta; AltName: Full=L-ficolin; Flags: Precursor
MGAL3B038957	-8.55911	7.60965e-08	---NA---
MGAL3B074234	-8.55628	3.09774e-08	---NA---
MGAL3B022516	-8.55302	1.07984e-14	---NA---
MGAL3B046296	-8.54981	1.3501e-11	---NA---
MGAL3B080163	-8.54646	2.95847e-08	partial_cds
MGAL3B065153	-8.54589	2.12892e-08	---NA---
MGAL3B012277	-8.54528	2.35021e-26	---NA---
MGAL3B064900	-8.543	4.71627e-08	---NA---
MGAL3B023634	-8.54126	4.1185e-27	RecName: Full=Solute carrier family 22 member 5; AltName: Full=High-affinity sodium-dependent carnitine cotransporter; AltName: Full=Organic cation/carnitine transporter 2
MGAL3B056178	-8.54056	2.98181e-08	---NA---
MGAL3B003935	-8.53773	4.87928e-08	---NA---
MGAL3B013936	-8.53468	6.34074e-31	RecName: Full=Neurocalcin-delta
MGAL3B072109	-8.53465	1.26162e-11	RecName: Full=XK-related protein 7
MGAL3B049663	-8.53106	1.6472e-08	RecName: Full=Solute carrier organic anion transporter family member 2A1; AltName: Full=Prostaglandin transporter; Short=PGT; AltName: Full=Solute carrier family 21 member 2
MGAL3B060028	-8.52976	2.18285e-08	---NA---
MGAL3B022537	-8.52909	1.15491e-11	RecName: Full=Sclerostin; Flags: Precursor
MGAL3B070137	-8.52799	5.68399e-08	---NA---
MGAL3B049716	-8.52399	2.21318e-08	---NA---
MGAL3B046867	-8.52327	7.39546e-15	---NA---
MGAL3B000830	-8.52222	1.85318e-08	---NA---
MGAL3B057004	-8.52074	2.39738e-08	RecName: Full=Regulator of nonsense transcripts 1 homolog
MGAL3B028830	-8.52026	3.10704e-11	---NA---
MGAL3B001735	-8.51884	3.51883e-08	RecName: Full=Ras-related C3 botulinum toxin substrate 1; AltName: Full=p21-Rac1; Flags: Precursor
MGAL3B063125	-8.51869	4.15157e-08	RecName: Full=MAM domain-containing glycosylphosphatidylinositol anchor protein 2; AltName: Full=MAM domain-containing protein 1; Flags: Precursor
MGAL3B020839	-8.51732	5.02768e-40	---NA---
MGAL3B032490	-8.51726	3.0672e-08	---NA---
MGAL3B049445	-8.51448	8.06366e-08	RecName: Full=Neurocan core protein; AltName: Full=Chondroitin sulfate proteoglycan 3; Flags: Precursor
MGAL3B079633	-8.51306	2.2404e-08	---NA---
MGAL3B081710	-8.51282	3.01902e-08	---NA---
MGAL3B041336	-8.51075	1.89207e-08	---NA---
MGAL3B005639	-8.50544	1.89712e-08	---NA---
MGAL3B048575	-8.50188	3.7379e-08	---NA---
MGAL3B077982	-8.50109	1.63345e-11	---NA---
MGAL3B016560	-8.5008	1.16239e-11	---NA---
MGAL3B005638	-8.50039	6.7352e-08	RecName: Full=Leucine-rich repeat transmembrane neuronal protein 3; Flags: Precursor
MGAL3B076652	-8.50013	4.08044e-51	---NA---
MGAL3B064970	-8.50002	3.58463e-08	RecName: Full=Neuronal acetylcholine receptor subunit alpha-6; Flags: Precursor
MGAL3B070674	-8.49921	6.1209e-08	---NA---
MGAL3B050077	-8.49899	3.9644e-08	---NA---
MGAL3B078846	-8.49749	3.34478e-08	---NA---
MGAL3B060343	-8.49694	1.63682e-11	---NA---
MGAL3B026039	-8.49275	1.57745e-07	RecName: Full=Fucolectin-6; Flags: Precursor
MGAL3B058488	-8.49247	4.92424e-08	---NA---
MGAL3B042349	-8.49108	2.75829e-08	---NA---
MGAL3B034329	-8.48788	2.92445e-08	RecName: Full=Ankyrin-3; Short=ANK-3; AltName: Full=Ankyrin-G
MGAL3B000618	-8.48585	2.66903e-08	RecName: Full=Ankyrin-3; Short=ANK-3; AltName: Full=Ankyrin-G
MGAL3B030740	-8.48327	1.35989e-10	---NA---
MGAL3B054598	-8.47358	1.10819e-20	RecName: Full=Chaperone protein DnaK; AltName: Full=HSP70; AltName: Full=Heat shock 70 kDa protein; AltName: Full=Heat shock protein 70
MGAL3B024689	-8.47323	6.64486e-14	---NA---
MGAL3B077986	-8.47288	1.40226e-11	---NA---
MGAL3B049967	-8.47284	2.87494e-08	RecName: Full=C-type lectin domain family 4 member M; AltName: Full=CD209 antigen-like protein 1; AltName: CD_antigen=CD299
MGAL3B078588	-8.4718	2.35743e-08	---NA---
MGAL3B048749	-8.4711	5.428e-11	RecName: Full=Tctex1 domain-containing protein 1
MGAL3B071620	-8.47103	1.83406e-11	---NA---
MGAL3B014651	-8.46933	3.34612e-08	---NA---
MGAL3B060596	-8.46823	1.55138e-42	RecName: Full=Peptidyl-prolyl cis-trans isomerase B; Short=PPIase B; AltName: Full=CYP-S1; AltName: Full=Cyclophilin B; AltName: Full=Rotamase B; AltName: Full=S-cyclophilin; Short=SCYLP; Flags: Precursor
MGAL3B015135	-8.46674	4.22936e-07	RecName: Full=Cholinesterase; AltName: Full=Acylcholine acylhydrolase; AltName: Full=Butyrylcholine esterase; AltName: Full=Choline esterase II; AltName: Full=Pseudocholinesterase; Flags: Precursor
MGAL3B055292	-8.4665	2.31885e-08	---NA---
MGAL3B074181	-8.46401	4.25924e-08	---NA---
MGAL3B017077	-8.46377	2.81644e-11	RecName: Full=Toll-like receptor 2; AltName: CD_antigen=CD282; Flags: Precursor
MGAL3B051801	-8.46344	1.93619e-11	RecName: Full=Beta-1,3-galactosyltransferase 1; Short=Beta-1,3-GalTase 1; Short=Beta3Gal-T1; Short=Beta3GalT1; AltName: Full=UDP-galactose:beta-N-acetyl-glucosamine-beta-1,3-galactosyltransferase 1
MGAL3B005815	-8.46242	1.77853e-11	RecName: Full=Protein STPG3; AltName: Full=Sperm-tail PG-rich repeat-containing protein 3
MGAL3B085524	-8.46104	1.43328e-07	partial_cds
MGAL3B030680	-8.46021	8.2722e-12	---NA---
MGAL3B032307	-8.45966	2.30404e-11	---NA---
MGAL3B003487	-8.45779	4.39908e-08	---NA---
MGAL3B074343	-8.45619	1.77662e-07	---NA---
MGAL3B044740	-8.45227	2.57584e-08	---NA---
MGAL3B052336	-8.45211	2.55173e-08	---NA---
MGAL3B001780	-8.45003	4.90611e-11	RecName: Full=Protein PRQFV-amide; Contains: RecName: Full=AREFV-amide; Contains: RecName: Full=PRQFV-amide; Short=PRQFVa; Contains: RecName: Full=VRDFV-amide; Contains: RecName: Full=VREFV-amide; Contains: RecName: Full=IREFV-amide; Flags: Precursor
MGAL3B057566	-8.44603	4.2113e-08	RecName: Full=Titin; AltName: Full=Connectin; AltName: Full=Rhabdomyosarcoma antigen MU-RMS-40.14
MGAL3B040696	-8.44587	2.59813e-08	---NA---
MGAL3B014835	-8.44088	6.60279e-08	RecName: Full=Transcription factor LBX1; AltName: Full=Ladybird homeobox protein homolog 1
MGAL3B000985	-8.4348	3.77051e-08	RecName: Full=Growth hormone secretagogue receptor type 1; Short=GHS-R; AltName: Full=GH-releasing peptide receptor; Short=GHRP; AltName: Full=Ghrelin receptor
MGAL3B054186	-8.43409	2.66291e-08	---NA---
MGAL3B004319	-8.4331	6.65068e-07	RecName: Full=Aggrecan core protein; AltName: Full=Cartilage-specific proteoglycan core protein; Short=CSPCP; Flags: Precursor
MGAL3B045274	-8.43108	4.44737e-11	---NA---
MGAL3B020419	-8.43043	8.98712e-29	RecName: Full=Cerebellin-3; Flags: Precursor
MGAL3B000079	-8.42891	3.84805e-19	RecName: Full=Uromodulin; AltName: Full=Tamm-Horsfall urinary glycoprotein; Short=THP; Contains: RecName: Full=Uromodulin, secreted form; Flags: Precursor
MGAL3B084819	-8.42833	1.62478e-06	partial_cds
MGAL3B002018	-8.4277	2.71066e-08	RecName: Full=Slit homolog 3 protein; Short=Slit-3; AltName: Full=Multiple epidermal growth factor-like domains protein 5; Short=Multiple EGF-like domains protein 5; Flags: Precursor
MGAL3B017364	-8.4261	8.79414e-08	RecName: Full=Fibrinogen C domain-containing protein 1
MGAL3B078329	-8.42543	2.93657e-08	---NA---
MGAL3B031348	-8.42377	5.67558e-08	RecName: Full=Neuronal acetylcholine receptor subunit alpha-4; Flags: Precursor
MGAL3B057067	-8.42214	4.05824e-08	RecName: Full=Oxygen-regulated protein 1; AltName: Full=Retinitis pigmentosa RP1 protein homolog
MGAL3B005674	-8.42208	5.25739e-08	RecName: Full=Properdin; AltName: Full=Complement factor P; Flags: Precursor
MGAL3B026701	-8.41825	1.88579e-64	---NA---
MGAL3B074410	-8.4151	6.83656e-08	---NA---
MGAL3B064181	-8.41482	5.00625e-37	---NA---
MGAL3B003418	-8.41372	1.44689e-06	---NA---
MGAL3B008305	-8.41163	8.04731e-08	RecName: Full=Complement C1q tumor necrosis factor-related protein 3; AltName: Full=Collagenous repeat-containing sequence 26 kDa protein; Short=CORS26; AltName: Full=Secretory protein CORS26; Flags: Precursor
MGAL3B078633	-8.41	8.18215e-08	---NA---
MGAL3B047810	-8.40668	3.77189e-08	---NA---
MGAL3B073734	-8.40601	4.05809e-08	---NA---
MGAL3B041337	-8.40355	2.94181e-07	---NA---
MGAL3B034339	-8.40158	1.38879e-07	RecName: Full=Fucolectin-2; Flags: Precursor
MGAL3B048895	-8.40074	3.22462e-11	RecName: Full=Allatotropins; Contains: RecName: Full=Allatotropin-PP-1; Short=AT-PP-1; Contains: RecName: Full=Allatotropin; Short=AT; Flags: Precursor
MGAL3B057266	-8.39829	9.24477e-26	---NA---
MGAL3B049532	-8.39765	1.11135e-07	---NA---
MGAL3B055872	-8.39579	1.31575e-30	---NA---
MGAL3B075863	-8.39499	2.42618e-11	---NA---
MGAL3B039929	-8.39168	1.6105e-07	---NA---
MGAL3B064550	-8.39049	3.77063e-11	---NA---
MGAL3B073736	-8.38938	4.44043e-08	---NA---
MGAL3B075158	-8.38862	3.98114e-08	---NA---
MGAL3B048890	-8.38609	5.61533e-08	---NA---
MGAL3B081906	-8.38523	1.66512e-07	partial_cds
MGAL3B023180	-8.38372	9.59393e-08	---NA---
MGAL3B026042	-8.38142	0.000604614	---NA---
MGAL3B072019	-8.37686	1.38903e-07	RecName: Full=Neurocan core protein; AltName: Full=Chondroitin sulfate proteoglycan 3; Flags: Precursor
MGAL3B008745	-8.37307	8.95919e-11	RecName: Full=Testis-expressed protein 36
MGAL3B021126	-8.37122	8.75762e-20	RecName: Full=Complement C1q-like protein 4; AltName: Full=C1q and tumor necrosis factor-related protein 11; Short=C1q/TNF-related protein 11; Short=C1qTNF11; Short=CTRP11; Flags: Precursor
MGAL3B058262	-8.36907	6.71454e-08	---NA---
MGAL3B006801	-8.36898	7.20682e-08	RecName: Full=Neurogenic locus notch homolog protein 1; Short=Notch 1; Contains: RecName: Full=Notch 1 extracellular truncation; Short=NEXT; Contains: RecName: Full=Notch 1 intracellular domain; Short=NICD; Flags: Precursor
MGAL3B005299	-8.36724	1.8295e-07	RecName: Full=Fucolectin-5; Flags: Precursor
MGAL3B001729	-8.36655	2.64146e-07	RecName: Full=Cell division control protein 42 homolog; AltName: Full=G25K GTP-binding protein; Flags: Precursor
MGAL3B030951	-8.36645	5.63211e-08	---NA---
MGAL3B058872	-8.36378	2.22598e-17	RecName: Full=Major mite allergen Der p 23; AltName: Full=Major house dust mite allergen Der p 23; Short=Major HDM allergen Der p 23; AltName: Full=Peritrophin-like protein Der p 23; AltName: Allergen=Der p 23; Flags: Precursor
MGAL3B015221	-8.36076	8.08398e-08	RecName: Full=Short-chain collagen C4
MGAL3B073943	-8.36072	2.70237e-07	---NA---
MGAL3B035039	-8.36045	6.53373e-08	---NA---
MGAL3B019205	-8.35958	5.61845e-08	RecName: Full=Pancreatic alpha-amylase; Short=PA; AltName: Full=1,4-alpha-D-glucan glucanohydrolase; Flags: Precursor
MGAL3B043744	-8.35708	5.94859e-07	RecName: Full=1-phosphatidylinositol phosphodiesterase; AltName: Full=Phosphatidylinositol diacylglycerol-lyase; AltName: Full=Phosphatidylinositol-specific phospholipase C; Short=PI-PLC; Flags: Precursor
MGAL3B037072	-8.3563	2.14119e-47	---NA---
MGAL3B043247	-8.35553	5.61404e-08	RecName: Full=E3 ubiquitin-protein ligase TRIM71; AltName: Full=Protein lin-41 homolog; AltName: Full=RING-type E3 ubiquitin transferase TRIM71; AltName: Full=Tripartite motif-containing protein 71
MGAL3B030595	-8.35364	0.000857904	RecName: Full=Toll-like receptor 2; AltName: CD_antigen=CD282; Flags: Precursor
MGAL3B042742	-8.35338	4.63245e-08	---NA---
MGAL3B044605	-8.353	1.46782e-07	---NA---
MGAL3B036004	-8.35066	4.1859e-08	---NA---
MGAL3B076665	-8.34984	5.21885e-08	---NA---
MGAL3B053563	-8.3487	4.52201e-08	RecName: Full=Glutathione S-transferase 1-1; AltName: Full=DDT-dehydrochlorinase; AltName: Full=GST class-theta
MGAL3B002135	-8.34866	4.40328e-08	---NA---
MGAL3B072657	-8.34815	4.60822e-08	RecName: Full=Inward rectifier potassium channel 2; AltName: Full=Inward rectifier K(+) channel Kir2.1; Short=IRK-1; AltName: Full=Potassium channel, inwardly rectifying subfamily J member 2
MGAL3B007266	-8.34465	6.38599e-11	RecName: Full=Sodium/nucleoside cotransporter 1; AltName: Full=Concentrative nucleoside transporter 1; Short=CNT 1; AltName: Full=Na(+)/nucleoside cotransporter 1; AltName: Full=Sodium-coupled nucleoside transporter 1; AltName: Full=Solute carrier family 28 member 1
MGAL3B048186	-8.34321	5.4306e-20	RecName: Full=Death domain-containing protein 1
MGAL3B011957	-8.34242	5.14218e-26	RecName: Full=Tryptophan--tRNA ligase; AltName: Full=Tryptophanyl-tRNA synthetase; Short=TrpRS
MGAL3B078338	-8.3402	4.9154e-08	---NA---
MGAL3B026239	-8.33964	7.2247e-08	RecName: Full=Chaperone protein DnaK; AltName: Full=HSP70; AltName: Full=Heat shock 70 kDa protein; AltName: Full=Heat shock protein 70
MGAL3B038809	-8.3361	5.69246e-08	RecName: Full=Adhesion G-protein coupled receptor D1; AltName: Full=G-protein coupled receptor 133; AltName: Full=G-protein coupled receptor PGR25; Flags: Precursor
MGAL3B007015	-8.33594	1.88206e-07	RecName: Full=Protein mono-ADP-ribosyltransferase PARP11; AltName: Full=ADP-ribosyltransferase diphtheria toxin-like 11; Short=ARTD11; AltName: Full=Poly [ADP-ribose] polymerase 11; Short=PARP-11
MGAL3B010730	-8.32881	7.99682e-07	RecName: Full=Neuronal acetylcholine receptor subunit alpha-3; Flags: Precursor
MGAL3B075103	-8.32849	1.12946e-27	---NA---
MGAL3B006613	-8.32396	5.76538e-08	RecName: Full=Selenoprotein M; Short=SelM; Flags: Precursor
MGAL3B008304	-8.32306	2.14942e-07	RecName: Full=Collagen alpha-1(X) chain; Flags: Precursor
MGAL3B070952	-8.32141	3.24157e-14	---NA---
MGAL3B008897	-8.31776	8.09684e-08	---NA---
MGAL3B014123	-8.31473	1.39636e-10	---NA---
MGAL3B056097	-8.31209	9.26377e-08	---NA---
MGAL3B056997	-8.31178	3.15953e-14	RecName: Full=Nucleotide-binding oligomerization domain-containing protein 2; AltName: Full=Caspase recruitment domain-containing protein 15
MGAL3B023747	-8.31071	9.01904e-08	---NA---
MGAL3B024270	-8.31039	7.76027e-08	---NA---
MGAL3B062814	-8.31024	1.78874e-07	RecName: Full=Tripartite motif-containing protein 2; AltName: Full=E3 ubiquitin-protein ligase TRIM2; AltName: Full=RING-type E3 ubiquitin transferase TRIM2
MGAL3B076835	-8.31001	1.25977e-07	---NA---
MGAL3B066681	-8.30913	3.95076e-11	---NA---
MGAL3B009234	-8.30641	3.66453e-41	RecName: Full=WSC domain-containing protein 2
MGAL3B058893	-8.30391	9.17579e-08	RecName: Full=Mannan-binding lectin serine protease 1; AltName: Full=Complement factor MASP-3; AltName: Full=Complement-activating component of Ra-reactive factor; AltName: Full=Mannose-binding lectin-associated serine protease 1; Short=MASP-1; AltName: Full=Mannose-binding protein-associated serine protease; AltName: Full=Ra-reactive factor serine protease p100; Short=RaRF; AltName: Full=Serine …
MGAL3B073446	-8.30232	7.2247e-08	partial_cds
MGAL3B058599	-8.30008	6.92921e-08	---NA---
MGAL3B027535	-8.29968	8.9184e-08	RecName: Full=Protein sidekick-1; Flags: Precursor
MGAL3B059095	-8.29891	5.6236e-08	RecName: Full=Carbohydrate sulfotransferase 9; AltName: Full=GalNAc-4-O-sulfotransferase 2; Short=GalNAc-4-ST2; Short=GalNAc4ST-2; AltName: Full=N-acetylgalactosamine-4-O-sulfotransferase 2
MGAL3B044274	-8.29768	2.12367e-18	RecName: Full=Transcription factor HES-1; AltName: Full=Hairy and enhancer of split 1
MGAL3B080928	-8.29651	8.94881e-06	partial_cds
MGAL3B047821	-8.29557	9.79066e-08	---NA---
MGAL3B070522	-8.29431	5.30246e-08	RecName: Full=Slit homolog 1 protein; Short=Slit-1; AltName: Full=Multiple epidermal growth factor-like domains protein 4; Short=Multiple EGF-like domains protein 4; Flags: Precursor
MGAL3B062325	-8.29202	7.17406e-08	---NA---
MGAL3B032097	-8.29021	9.64008e-08	RecName: Full=Cerebellin-3; Flags: Precursor
MGAL3B053157	-8.28987	3.68492e-07	---NA---
MGAL3B073749	-8.28755	6.48958e-08	---NA---
MGAL3B040239	-8.28697	2.14007e-34	RecName: Full=Tissue alpha-L-fucosidase; AltName: Full=Alpha-L-fucosidase I; AltName: Full=Alpha-L-fucoside fucohydrolase 1; Short=Alpha-L-fucosidase 1; Flags: Precursor
MGAL3B071591	-8.28644	5.61533e-08	RecName: Full=Heat shock 70 kDa protein 12A
MGAL3B026950	-8.28642	4.3856e-11	RecName: Full=Polycystin-2; AltName: Full=Polycystic kidney disease 2 protein homolog; AltName: Full=Transient receptor potential cation channel subfamily P member 2
MGAL3B007574	-8.28631	7.16127e-08	---NA---
MGAL3B070521	-8.28627	2.81503e-13	RecName: Full=Cell death-inducing p53-target protein 1; AltName: Full=LITAF-like protein
MGAL3B033478	-8.28425	1.46343e-07	---NA---
MGAL3B014559	-8.28371	1.12288e-07	---NA---
MGAL3B042777	-8.2808	7.7706e-08	RecName: Full=Leucine-rich repeat protein soc-2 homolog; AltName: Full=Protein Sur-8 homolog; AltName: Full=Protein soc-2 homolog
MGAL3B073590	-8.28016	5.63495e-08	---NA---
MGAL3B001828	-8.27983	1.28781e-10	---NA---
MGAL3B072448	-8.27831	5.82479e-07	---NA---
MGAL3B039784	-8.27827	6.05529e-08	---NA---
MGAL3B035717	-8.27685	9.5556e-08	---NA---
MGAL3B060576	-8.27613	7.45763e-07	RecName: Full=UDP-GalNAc:beta-1,3-N-acetylgalactosaminyltransferase 1; Short=Beta-1,3-GalNAc-T1; AltName: Full=Beta-1,3-galactosyltransferase 3; Short=Beta-1,3-GalTase 3; Short=Beta3Gal-T3; Short=Beta3GalT3; Short=b3Gal-T3; AltName: Full=Beta-3-Gx-T3; AltName: Full=Galactosylgalactosylglucosylceramide beta-D-acetyl-galactosaminyltransferase; AltName: Full=Globoside synthase; AltName: Full=UDP-N-a…
MGAL3B068929	-8.27588	4.7839e-11	RecName: Full=Uncharacterized protein CFAP97D1; AltName: Full=CFAP97 domain-containing protein 1
MGAL3B066432	-8.27539	9.71828e-08	---NA---
MGAL3B051587	-8.27201	1.38178e-18	RecName: Full=Glutaredoxin domain-containing cysteine-rich protein 1
MGAL3B051054	-8.27151	7.79383e-08	RecName: Full=Ceramide synthase 4; Short=CerS4; AltName: Full=LAG1 longevity assurance homolog 4; AltName: Full=Sphingosine N-acyltransferase CERS4
MGAL3B075740	-8.27148	5.80691e-85	---NA---
MGAL3B067379	-8.26976	6.49955e-08	RecName: Full=Slit homolog 2 protein; Short=Slit-2; Contains: RecName: Full=Slit homolog 2 protein N-product; Contains: RecName: Full=Slit homolog 2 protein C-product; Flags: Precursor
MGAL3B078276	-8.26839	3.25072e-07	---NA---
MGAL3B005224	-8.26817	3.64276e-48	RecName: Full=Tubulin polymerization-promoting protein family member 3
MGAL3B038767	-8.26657	5.21214e-11	RecName: Full=Glycoprotein-N-acetylgalactosamine 3-beta-galactosyltransferase 1; AltName: Full=Core 1 O-glycan T-synthase; AltName: Full=Core 1 UDP-galactose:N-acetylgalactosamine-alpha-R beta 1,3-galactosyltransferase 1; AltName: Full=Core 1 beta1,3-galactosyltransferase 1; Short=C1GalT1; Short=Core 1 beta3-Gal-T1
MGAL3B039921	-8.26453	2.47048e-10	RecName: Full=Glutamyl aminopeptidase; Short=EAP; AltName: Full=Aminopeptidase A; Short=AP-A; AltName: CD_antigen=CD249
MGAL3B029775	-8.26251	5.9683e-25	---NA---
MGAL3B050435	-8.26075	7.87539e-07	RecName: Full=Calmodulin; Short=CaM
MGAL3B059849	-8.26037	9.95014e-08	---NA---
MGAL3B073339	-8.26033	7.38122e-08	---NA---
MGAL3B008455	-8.26023	7.21279e-14	RecName: Full=Aggrecan core protein; AltName: Full=Cartilage-specific proteoglycan core protein; Short=CSPCP; Flags: Precursor
MGAL3B042047	-8.25914	1.3996e-10	---NA---
MGAL3B075446	-8.25886	2.36612e-10	---NA---
MGAL3B020528	-8.25822	1.18635e-12	RecName: Full=PACRG-like protein
MGAL3B007536	-8.25792	3.66348e-19	RecName: Full=Contactin-2; AltName: Full=Axonal glycoprotein TAG-1; AltName: Full=Axonin-1; AltName: Full=Transient axonal glycoprotein 1; Short=TAX-1; Flags: Precursor
MGAL3B027259	-8.25076	4.01786e-07	---NA---
MGAL3B049780	-8.25015	8.07086e-08	---NA---
MGAL3B018334	-8.24559	2.0275e-07	---NA---
MGAL3B068102	-8.24399	9.14859e-11	RecName: Full=ADP-ribosylation factor 1
MGAL3B008416	-8.2418	3.58936e-07	RecName: Full=Low-density lipoprotein receptor-related protein 2; Short=LRP-2; AltName: Full=Glycoprotein 330; Short=gp330; AltName: Full=Megalin; Flags: Precursor
MGAL3B070457	-8.24141	6.11707e-09	RecName: Full=Sushi, nidogen and EGF-like domain-containing protein 1; AltName: Full=Insulin-responsive sequence DNA-binding protein 1; Short=IRE-BP1; Flags: Precursor
MGAL3B046310	-8.24084	1.10031e-10	RecName: Full=Inositol-3-phosphate synthase; Short=MIP synthase; AltName: Full=Myo-inositol 1-phosphate synthase; Short=IPS; Short=MI-1-P synthase
MGAL3B009243	-8.23864	8.3893e-11	RecName: Full=WSC domain-containing protein 1
MGAL3B013802	-8.23812	2.16282e-07	RecName: Full=Collagen alpha-1(X) chain; Flags: Precursor
MGAL3B075932	-8.23723	1.24858e-07	---NA---
MGAL3B041879	-8.23669	1.09356e-06	RecName: Full=Methyltransferase-like protein 24; Flags: Precursor
MGAL3B009885	-8.23457	5.98078e-10	---NA---
MGAL3B020642	-8.2331	1.1227e-10	---NA---
MGAL3B017735	-8.23176	7.30745e-11	RecName: Full=Tripartite motif-containing protein 2; AltName: Full=E3 ubiquitin-protein ligase TRIM2; AltName: Full=RING-type E3 ubiquitin transferase TRIM2
MGAL3B028576	-8.23162	1.03966e-13	RecName: Full=Uncharacterized protein CXorf65
MGAL3B059561	-8.23067	1.14095e-07	---NA---
MGAL3B054852	-8.23062	8.06756e-08	---NA---
MGAL3B015981	-8.22738	7.43986e-08	---NA---
MGAL3B000168	-8.22516	7.16643e-11	RecName: Full=Calmodulin; Short=CaM
MGAL3B061673	-8.22491	7.97928e-08	---NA---
MGAL3B013163	-8.22372	1.34523e-07	RecName: Full=Complement C1q tumor necrosis factor-related protein 6; Flags: Precursor
MGAL3B031392	-8.22299	6.06195e-11	---NA---
MGAL3B076088	-8.22206	2.20086e-07	---NA---
MGAL3B051370	-8.21961	9.85194e-11	RecName: Full=Neuralized-like protein 4
MGAL3B020790	-8.21947	1.02361e-07	RecName: Full=Uncharacterized protein CXorf38 homolog
MGAL3B058408	-8.21919	7.80952e-08	RecName: Full=Galanin receptor type 1; Short=GAL1-R; Short=GALR-1
MGAL3B051323	-8.21355	9.67722e-08	RecName: Full=C-type lectin domain family 4 member M; AltName: Full=CD209 antigen-like protein 1; AltName: CD_antigen=CD299
MGAL3B000368	-8.20885	1.88206e-07	RecName: Full=Acetylcholine receptor subunit alpha; Flags: Precursor
MGAL3B051995	-8.20705	1.17696e-07	---NA---
MGAL3B051732	-8.20605	7.89485e-08	---NA---
MGAL3B002970	-8.20051	1.33604e-51	RecName: Full=Cornifelin homolog
MGAL3B022016	-8.19527	4.56905e-10	RecName: Full=Complement C1q-like protein 3; AltName: Full=C1q and tumor necrosis factor-related protein 13; Short=C1q/TNF-related protein 13; Short=CTRP13; AltName: Full=Gliacolin; Flags: Precursor
MGAL3B036801	-8.19267	4.68548e-09	RecName: Full=Inverted formin-2
MGAL3B027715	-8.19117	1.05059e-07	---NA---
MGAL3B013905	-8.18971	1.11706e-07	RecName: Full=von Willebrand factor A domain-containing protein 7; AltName: Full=Protein G7c; Flags: Precursor
MGAL3B030635	-8.18665	8.25077e-43	RecName: Full=Importin subunit alpha-3; AltName: Full=Importin alpha Q1; Short=Qip1; AltName: Full=Karyopherin subunit alpha-4
MGAL3B069587	-8.18601	7.8085e-07	RecName: Full=E3 ubiquitin/ISG15 ligase TRIM25; AltName: Full=Estrogen-responsive finger protein; AltName: Full=RING finger protein 147; AltName: Full=RING-type E3 ubiquitin transferase; AltName: Full=RING-type E3 ubiquitin transferase TRIM25; AltName: Full=Tripartite motif-containing protein 25; AltName: Full=Ubiquitin/ISG15-conjugating enzyme TRIM25; AltName: Full=Zinc finger protein 147
MGAL3B024464	-8.18549	2.78902e-06	RecName: Full=Uromodulin; AltName: Full=Tamm-Horsfall urinary glycoprotein; Short=THP; Contains: RecName: Full=Uromodulin, secreted form; Flags: Precursor
MGAL3B030249	-8.1824	1.17386e-07	RecName: Full=Neuronal acetylcholine receptor subunit beta-3; Flags: Precursor
MGAL3B022624	-8.18223	4.39464e-06	RecName: Full=Caveolin-1
MGAL3B081135	-8.18114	2.23681e-07	---NA---
MGAL3B030118	-8.18054	1.00915e-20	RecName: Full=Wnt inhibitory factor 1; Short=WIF-1; Flags: Precursor
MGAL3B018111	-8.17681	9.14382e-14	RecName: Full=Paired box protein Pax-6
MGAL3B058372	-8.17621	3.93125e-07	RecName: Full=Inversin; AltName: Full=Inversion of embryo turning protein; AltName: Full=Nephrocystin-2
MGAL3B031931	-8.17473	8.525e-18	RecName: Full=Radial spoke head protein 6 homolog A; AltName: Full=Radial spoke head-like protein 1
MGAL3B073111	-8.17455	2.04805e-05	RecName: Full=Protein sey1
MGAL3B019086	-8.17421	2.29585e-07	RecName: Full=Thrombospondin-1; AltName: Full=Glycoprotein G; Flags: Precursor
MGAL3B047587	-8.17294	9.86665e-08	RecName: Full=Nucleotide-binding oligomerization domain-containing protein 2; AltName: Full=Caspase recruitment domain-containing protein 15
MGAL3B044016	-8.17058	1.04437e-07	---NA---
MGAL3B022185	-8.16851	1.73347e-13	---NA---
MGAL3B068841	-8.16539	1.44314e-07	RecName: Full=Monocarboxylate transporter 12; Short=MCT 12; AltName: Full=Solute carrier family 16 member 12
MGAL3B049044	-8.16532	6.09357e-06	---NA---
MGAL3B056805	-8.16382	2.7531e-13	RecName: Full=Calmodulin; Short=CaM
MGAL3B080971	-8.16313	6.25091e-17	---NA---
MGAL3B071254	-8.16127	2.44988e-10	---NA---
MGAL3B010574	-8.16043	1.8679e-07	RecName: Full=Neural-cadherin; AltName: Full=Cadherin-N; Short=dN-cadherin; Flags: Precursor
MGAL3B057911	-8.15983	1.01311e-10	---NA---
MGAL3B034574	-8.15917	1.50492e-07	---NA---
MGAL3B011414	-8.15896	1.26508e-07	---NA---
MGAL3B003803	-8.1583	2.88621e-09	---NA---
MGAL3B039981	-8.15628	1.19725e-06	---NA---
MGAL3B020418	-8.15618	2.63604e-08	RecName: Full=Cerebellin-3; Flags: Precursor
MGAL3B020302	-8.15481	2.64146e-07	RecName: Full=Gastrotropin; Short=GT; AltName: Full=Fatty acid-binding protein 6; AltName: Full=Ileal lipid-binding protein; Short=ILBP
MGAL3B023912	-8.15427	3.43245e-10	---NA---
MGAL3B011981	-8.15271	2.33506e-07	---NA---
MGAL3B031354	-8.15072	2.94636e-07	---NA---
MGAL3B000249	-8.14952	1.70501e-07	RecName: Full=Toll-like receptor 2; AltName: CD_antigen=CD282; Flags: Precursor
MGAL3B058687	-8.14853	1.37442e-07	RecName: Full=Dynamin-binding protein; AltName: Full=Scaffold protein Tuba
MGAL3B051284	-8.14707	1.18129e-07	RecName: Full=E3 ubiquitin-protein ligase TRIM33; AltName: Full=Ectodermin homolog; AltName: Full=RING-type E3 ubiquitin transferase TRIM33; AltName: Full=Transcription intermediary factor 1-gamma; Short=TIF1-gamma; AltName: Full=Tripartite motif-containing protein 33
MGAL3B033258	-8.14407	4.52175e-10	RecName: Full=Beta-1,3-galactosyltransferase 1; Short=Beta-1,3-GalTase 1; Short=Beta3Gal-T1; Short=Beta3GalT1; AltName: Full=UDP-galactose:beta-N-acetyl-glucosamine-beta-1,3-galactosyltransferase 1
MGAL3B049784	-8.14399	9.26248e-24	RecName: Full=Uromodulin; AltName: Full=Tamm-Horsfall urinary glycoprotein; Short=THP; Contains: RecName: Full=Uromodulin, secreted form; Flags: Precursor
MGAL3B077634	-8.14153	1.9791e-07	---NA---
MGAL3B026361	-8.1381	1.61798e-07	RecName: Full=Cadherin-23; AltName: Full=Otocadherin; Flags: Precursor
MGAL3B004056	-8.13524	3.01557e-07	RecName: Full=Fibrinogen C domain-containing protein 1
MGAL3B046955	-8.13511	3.33714e-07	RecName: Full=Collagen alpha-1(X) chain; Flags: Precursor
MGAL3B052917	-8.13355	2.20237e-37	RecName: Full=Kinase D-interacting substrate of 220 kDa; AltName: Full=Ankyrin repeat-rich membrane-spanning protein
MGAL3B031428	-8.13315	1.15301e-06	RecName: Full=Deoxyribonuclease-1; AltName: Full=Deoxyribonuclease I; Short=DNase I; Flags: Precursor
MGAL3B032098	-8.13083	2.98052e-06	RecName: Full=Complement C1q subcomponent subunit A; Flags: Precursor
MGAL3B029387	-8.12888	1.63258e-07	RecName: Full=Toll-like receptor 3; AltName: CD_antigen=CD283; Flags: Precursor
MGAL3B030423	-8.12836	1.38813e-07	RecName: Full=Fibrinogen C domain-containing protein 1
MGAL3B079088	-8.1272	2.2596e-07	---NA---
MGAL3B038463	-8.12714	8.88593e-07	RecName: Full=Toll-like receptor 2; AltName: CD_antigen=CD282; Flags: Precursor
MGAL3B064340	-8.12697	1.02165e-10	RecName: Full=Methyltransferase-like protein 24; Flags: Precursor
MGAL3B054563	-8.12654	1.13579e-10	RecName: Full=Myosin regulatory light polypeptide 9; AltName: Full=Myosin regulatory light chain 2, smooth muscle isoform; AltName: Full=Myosin regulatory light chain 9
MGAL3B026859	-8.12596	1.1972e-07	RecName: Full=Calmodulin; Short=CaM
MGAL3B062686	-8.12495	1.478e-07	---NA---
MGAL3B024485	-8.12458	2.45335e-07	---NA---
MGAL3B026539	-8.12408	1.28899e-07	RecName: Full=Neuronal acetylcholine receptor subunit alpha-7; Flags: Precursor
MGAL3B022762	-8.12317	3.67331e-07	---NA---
MGAL3B041816	-8.12285	9.11785e-32	RecName: Full=Integrin beta-like protein A; AltName: Full=109 gene 1 protein; Flags: Precursor
MGAL3B000020	-8.12256	2.87414e-07	RecName: Full=Golgi-associated plant pathogenesis-related protein 1; Short=GAPR-1; Short=Golgi-associated PR-1 protein; AltName: Full=Glioma pathogenesis-related protein 2; Short=GliPR 2
MGAL3B035291	-8.12016	1.96314e-07	RecName: Full=8-amino-7-oxononanoate synthase; Short=AONS; AltName: Full=7-keto-8-amino-pelargonic acid synthase; Short=7-KAP synthase; Short=KAPA synthase; AltName: Full=8-amino-7-ketopelargonate synthase; AltName: Full=Alpha-oxoamine synthase
MGAL3B022627	-8.11702	5.85866e-06	RecName: Full=Caveolin-1
MGAL3B076856	-8.11686	3.89695e-07	---NA---
MGAL3B003622	-8.11461	1.42857e-07	---NA---
MGAL3B077702	-8.11172	1.89187e-07	---NA---
MGAL3B060445	-8.11043	8.9642e-07	RecName: Full=Ladderlectin; Flags: Precursor
MGAL3B019134	-8.1091	6.22735e-06	RecName: Full=Beta-1,3-galactosyltransferase 1; Short=Beta-1,3-GalTase 1; Short=Beta3Gal-T1; Short=Beta3GalT1; AltName: Full=UDP-galactose:beta-N-acetyl-glucosamine-beta-1,3-galactosyltransferase 1
MGAL3B034194	-8.10891	3.88492e-28	RecName: Full=Cilia- and flagella-associated protein 157
MGAL3B034918	-8.10815	2.41529e-10	RecName: Full=Heat shock 70 kDa protein 12B
MGAL3B079394	-8.10737	2.72688e-07	---NA---
MGAL3B052548	-8.10616	2.42625e-06	RecName: Full=E3 ubiquitin-protein ligase TRIM56; AltName: Full=RING-type E3 ubiquitin transferase TRIM56; AltName: Full=Tripartite motif-containing protein 56
MGAL3B006113	-8.10468	2.97361e-07	RecName: Full=Toll-like receptor 2; AltName: CD_antigen=CD282; Flags: Precursor
MGAL3B084422	-8.10306	3.03105e-07	---NA---
MGAL3B058162	-8.09899	1.87073e-07	RecName: Full=Alpha-1,3-mannosyl-glycoprotein 4-beta-N-acetylglucosaminyltransferase A; AltName: Full=N-glycosyl-oligosaccharide-glycoprotein N-acetylglucosaminyltransferase IVa; Short=GlcNAc-T IVa; Short=GnT-IVa; Short=N-acetylglucosaminyltransferase IVa; AltName: Full=UDP-N-acetylglucosamine: alpha-1,3-D-mannoside beta-1,4-N-acetylglucosaminyltransferase IVa; Contains: RecName: Full=Alpha-1,3-m…
MGAL3B030332	-8.09769	9.21924e-07	---NA---
MGAL3B075882	-8.09721	1.21844e-29	---NA---
MGAL3B048315	-8.09588	1.2715e-09	RecName: Full=Angiopoietin-1; Short=ANG-1; Flags: Precursor
MGAL3B046441	-8.09224	2.74259e-10	RecName: Full=Glutathione S-transferase; AltName: Full=GST class-sigma
MGAL3B047785	-8.08879	3.90184e-07	RecName: Full=Growth hormone secretagogue receptor type 1; Short=GHS-R; AltName: Full=GH-releasing peptide receptor; Short=GHRP; AltName: Full=Ghrelin receptor
MGAL3B070850	-8.08821	2.07466e-39	---NA---
MGAL3B076161	-8.08693	3.57833e-07	partial_cds
MGAL3B042631	-8.08557	1.66933e-17	---NA---
MGAL3B048994	-8.08554	2.43387e-07	---NA---
MGAL3B035067	-8.08282	3.43412e-12	---NA---
MGAL3B071088	-8.08196	9.18343e-70	RecName: Full=Cold-inducible RNA-binding protein; AltName: Full=A18 hnRNP; AltName: Full=Glycine-rich RNA-binding protein CIRP
MGAL3B026891	-8.0816	1.11161e-06	RecName: Full=Perivitellin-2 67 kDa subunit; Short=PcPV2 67 kDa subunit; Short=PcPV2-67; AltName: Full=PV2 MACPF subunit; Flags: Precursor
MGAL3B053162	-8.07967	4.22851e-07	---NA---
MGAL3B037846	-8.07905	1.75699e-07	---NA---
MGAL3B007254	-8.07786	1.44366e-07	---NA---
MGAL3B048711	-8.07784	1.49612e-07	RecName: Full=Small lysine-rich protein 1
MGAL3B049689	-8.07661	1.59259e-10	RecName: Full=von Willebrand factor D and EGF domain-containing protein; Flags: Precursor
MGAL3B003931	-8.07584	6.0654e-06	RecName: Full=Short-chain collagen C4
MGAL3B032851	-8.07272	1.73374e-07	---NA---
MGAL3B068720	-8.07057	3.95858e-10	RecName: Full=Stabilizer of axonemal microtubules 1
MGAL3B077983	-8.06866	1.58466e-07	---NA---
MGAL3B048755	-8.06453	3.10832e-06	---NA---
MGAL3B004472	-8.0637	2.12115e-10	---NA---
MGAL3B079245	-8.06277	2.96948e-07	---NA---
MGAL3B071804	-8.06234	4.0891e-10	---NA---
MGAL3B055376	-8.06049	1.47855e-05	RecName: Full=Lachesin; Flags: Precursor
MGAL3B039417	-8.0601	3.01742e-13	---NA---
MGAL3B012121	-8.05763	2.68499e-10	RecName: Full=Protein real-time
MGAL3B073319	-8.05736	1.85358e-07	---NA---
MGAL3B043795	-8.05665	1.83272e-07	RecName: Full=Cytochrome b-245 heavy chain; AltName: Full=CGD91-phox; AltName: Full=Cytochrome b(558) subunit beta; Short=Cytochrome b558 subunit beta; AltName: Full=Heme-binding membrane glycoprotein gp91phox; AltName: Full=Neutrophil cytochrome b 91 kDa polypeptide; AltName: Full=gp91-1; AltName: Full=gp91-phox; AltName: Full=p22 phagocyte B-cytochrome
MGAL3B064146	-8.05242	1.87602e-10	RecName: Full=Kyphoscoliosis peptidase
MGAL3B026026	-8.05049	7.53724e-23	---NA---
MGAL3B080918	-8.04961	6.27443e-07	---NA---
MGAL3B020423	-8.04902	3.50724e-14	RecName: Full=Ankyrin repeat and death domain-containing protein 1A
MGAL3B018601	-8.04851	1.53064e-17	RecName: Full=Calcium-binding protein 2; Short=CaBP2
MGAL3B024072	-8.04769	5.33128e-20	RecName: Full=Aggrecan core protein; AltName: Full=Cartilage-specific proteoglycan core protein; Short=CSPCP; Flags: Precursor
MGAL3B074700	-8.04767	6.88623e-27	---NA---
MGAL3B006030	-8.04606	1.74296e-42	RecName: Full=Microtubule-actin cross-linking factor 1; AltName: Full=Actin cross-linking family 7
MGAL3B015220	-8.04518	5.69484e-07	---NA---
MGAL3B064260	-8.04515	1.69222e-07	RecName: Full=Ras-related protein Ral-A; Flags: Precursor
MGAL3B020443	-8.04391	1.76177e-07	---NA---
MGAL3B034935	-8.03959	2.02631e-07	RecName: Full=Collagen alpha-3(VI) chain; Flags: Precursor
MGAL3B071466	-8.03837	4.03259e-07	RecName: Full=Tripartite motif-containing protein 2; AltName: Full=E3 ubiquitin-protein ligase TRIM2; AltName: Full=Neural activity-related RING finger protein; AltName: Full=RING-type E3 ubiquitin transferase TRIM2
MGAL3B024381	-8.03802	2.64394e-07	---NA---
MGAL3B072801	-8.03788	6.49163e-10	---NA---
MGAL3B043758	-8.03523	7.52152e-18	RecName: Full=Metal cation symporter ZIP14; AltName: Full=Solute carrier family 39 member 14; AltName: Full=Zrt- and Irt-like protein 14; Short=ZIP-14; Flags: Precursor
MGAL3B038824	-8.03491	4.71041e-12	RecName: Full=Calmodulin; Short=CaM
MGAL3B006014	-8.03486	2.66669e-07	---NA---
MGAL3B075851	-8.03304	2.04695e-07	---NA---
MGAL3B080325	-8.03258	1.9791e-07	---NA---
MGAL3B016700	-8.02718	7.21808e-28	RecName: Full=von Willebrand factor A domain-containing protein 7; AltName: Full=Protein G7c; Flags: Precursor
MGAL3B055738	-8.02453	8.92785e-07	---NA---
MGAL3B051916	-8.02405	2.54985e-07	---NA---
MGAL3B077929	-8.02345	5.06953e-07	---NA---
MGAL3B050786	-8.02147	2.24104e-10	---NA---
MGAL3B081868	-8.02062	6.80912e-07	---NA---
MGAL3B080474	-8.01993	2.27414e-09	---NA---
MGAL3B042260	-8.01796	7.03159e-10	RecName: Full=E3 ubiquitin-protein ligase TRIM71; AltName: Full=Protein lin-41 homolog; AltName: Full=RING-type E3 ubiquitin transferase TRIM71; AltName: Full=Tripartite motif-containing protein 71
MGAL3B005420	-8.01785	5.22722e-26	RecName: Full=Toll-like receptor 4; AltName: CD_antigen=CD284; Flags: Precursor
MGAL3B050794	-8.01682	2.03679e-07	RecName: Full=Toll-like receptor 4; AltName: CD_antigen=CD284; Flags: Precursor
MGAL3B031793	-8.0162	3.84837e-07	RecName: Full=UDP-GalNAc:beta-1,3-N-acetylgalactosaminyltransferase 1; Short=Beta-1,3-GalNAc-T1; AltName: Full=Beta-1,3-galactosyltransferase 3; Short=Beta-1,3-GalTase 3; Short=Beta3Gal-T3; Short=Beta3GalT3; Short=b3Gal-T3; AltName: Full=Beta-3-Gx-T3; AltName: Full=Galactosylgalactosylglucosylceramide beta-D-acetyl-galactosaminyltransferase; AltName: Full=Globoside synthase; AltName: Full=UDP-N-a…
MGAL3B021676	-8.0112	1.01154e-89	RecName: Full=Tubulin alpha-1B chain; AltName: Full=Alpha-tubulin ubiquitous; AltName: Full=Tubulin K-alpha-1; AltName: Full=Tubulin alpha-ubiquitous chain; Contains: RecName: Full=Detyrosinated tubulin alpha-1B chain
MGAL3B022683	-8.00854	4.21347e-07	RecName: Full=Glutamate receptor ionotropic, kainate 3; Short=GluK3; AltName: Full=Glutamate receptor 7; Short=GluR-7; Short=GluR7; Flags: Precursor
MGAL3B058616	-8.00582	6.76657e-06	RecName: Full=Transient receptor potential cation channel subfamily M member 5; AltName: Full=Long transient receptor potential channel 5; Short=LTrpC-5; Short=LTrpC5; AltName: Full=MLSN1- and TRP-related gene 1 protein
MGAL3B081002	-8.00476	1.11498e-27	---NA---
MGAL3B003371	-8.0027	2.50101e-07	---NA---
MGAL3B027729	-8.0017	8.29078e-11	RecName: Full=Tubulin alpha-1B chain; AltName: Full=Alpha-tubulin ubiquitous; AltName: Full=Tubulin K-alpha-1; AltName: Full=Tubulin alpha-ubiquitous chain; Contains: RecName: Full=Detyrosinated tubulin alpha-1B chain
MGAL3B005131	-8.00083	1.90247e-06	---NA---
MGAL3B032576	-8.00055	2.21502e-07	---NA---
MGAL3B037597	-7.99977	1.29825e-12	---NA---
MGAL3B057247	-7.99575	4.07515e-05	RecName: Full=Deoxynucleoside triphosphate triphosphohydrolase SAMHD1; Short=dNTPase
MGAL3B079348	-7.99494	2.5618e-07	---NA---
MGAL3B028485	-7.99451	2.78817e-10	---NA---
MGAL3B038495	-7.994	3.6194e-07	RecName: Full=Serine/threonine-protein phosphatase 6 regulatory ankyrin repeat subunit B; Short=PP6-ARS-B; Short=Serine/threonine-protein phosphatase 6 regulatory subunit ARS-B; AltName: Full=Ankyrin repeat domain-containing protein 44
MGAL3B046366	-7.99344	5.07274e-09	RecName: Full=APGW-amide-related neuropeptide; Contains: RecName: Full=RPGW-amide; Contains: RecName: Full=KPGW-amide; Contains: RecName: Full=TPGW-amide; Flags: Precursor
MGAL3B050486	-7.99259	4.40334e-47	RecName: Full=Beta-crystallin A3; Contains: RecName: Full=Beta-crystallin A3, isoform A1, Delta4 form; Contains: RecName: Full=Beta-crystallin A3, isoform A1, Delta7 form; Contains: RecName: Full=Beta-crystallin A3, isoform A1, Delta8 form
MGAL3B015887	-7.9907	2.91894e-07	---NA---
MGAL3B006103	-7.98961	3.93909e-07	RecName: Full=Toll-like receptor 4; AltName: CD_antigen=CD284; Flags: Precursor
MGAL3B043998	-7.98889	3.47536e-06	---NA---
MGAL3B058454	-7.98375	1.44586e-22	---NA---
MGAL3B019797	-7.97947	5.33505e-12	RecName: Full=Laccase-2; AltName: Full=Benzenediol:oxygen oxidoreductase 2; AltName: Full=Diphenol oxidase 2; AltName: Full=Urishiol oxidase 2; Flags: Precursor
MGAL3B009570	-7.97852	3.7625e-07	---NA---
MGAL3B033049	-7.97821	2.76682e-07	---NA---
MGAL3B021557	-7.9777	2.33856e-06	RecName: Full=Neurotrypsin; AltName: Full=Serine protease 12; Flags: Precursor
MGAL3B000341	-7.97557	2.39934e-07	RecName: Full=Protein mab-21-like 3
MGAL3B076967	-7.97394	3.89764e-07	---NA---
MGAL3B059181	-7.97247	4.21844e-07	---NA---
MGAL3B059598	-7.97246	4.13143e-17	RecName: Full=Probable endochitinase
MGAL3B026093	-7.97218	3.01527e-06	---NA---
MGAL3B018820	-7.97217	2.69117e-07	RecName: Full=Calmodulin; Short=CaM
MGAL3B044621	-7.97189	2.59857e-07	RecName: Full=Chitin synthase 3; AltName: Full=Chitin-UDP acetyl-glucosaminyl transferase 3; AltName: Full=Class-IV chitin synthase 3
MGAL3B071605	-7.9707	4.87439e-09	---NA---
MGAL3B058737	-7.97063	2.77004e-07	---NA---
MGAL3B034878	-7.97048	3.23451e-07	---NA---
MGAL3B020821	-7.96967	2.25674e-06	RecName: Full=Neuronal acetylcholine receptor subunit alpha-7; Flags: Precursor
MGAL3B069029	-7.96951	2.83117e-07	RecName: Full=Dynein beta chain, ciliary
MGAL3B021141	-7.96765	2.0607e-09	RecName: Full=Ninjurin-1; AltName: Full=Nerve injury-induced protein 1
MGAL3B029351	-7.96745	2.45568e-07	RecName: Full=Oxygen-dependent choline dehydrogenase; Short=CDH; Short=CHD; AltName: Full=Betaine aldehyde dehydrogenase; Short=BADH
MGAL3B077960	-7.96716	1.08706e-06	---NA---
MGAL3B073853	-7.96653	9.37294e-13	partial_cds
MGAL3B008957	-7.96637	1.24155e-06	RecName: Full=Beta-1,3-galactosyltransferase 1; Short=Beta-1,3-GalTase 1; Short=Beta3Gal-T1; Short=Beta3GalT1; AltName: Full=UDP-galactose:beta-N-acetyl-glucosamine-beta-1,3-galactosyltransferase 1
MGAL3B048850	-7.96536	2.03984e-06	RecName: Full=Laccase; AltName: Full=Benzenediol:oxygen oxidoreductase; AltName: Full=Diphenol oxidase; AltName: Full=Ligninolytic phenoloxidase; AltName: Full=Urishiol oxidase; Flags: Precursor
MGAL3B042848	-7.96011	4.11473e-07	RecName: Full=Repetin
MGAL3B066197	-7.95939	2.50309e-07	RecName: Full=Neuronal acetylcholine receptor subunit alpha-7; Flags: Precursor
MGAL3B009610	-7.95826	2.64065e-07	RecName: Full=Collagen alpha-2(VIII) chain; AltName: Full=Endothelial collagen; Flags: Precursor
MGAL3B025483	-7.95809	6.09127e-07	RecName: Full=Ankyrin-3; Short=ANK-3; AltName: Full=Ankyrin-G
MGAL3B059847	-7.95529	8.02648e-34	---NA---
MGAL3B060894	-7.95308	2.15416e-23	RecName: Full=Dual serine/threonine and tyrosine protein kinase; AltName: Full=Dusty protein kinase; Short=Dusty PK; AltName: Full=Receptor-interacting serine/threonine-protein kinase 5
MGAL3B025542	-7.95293	3.64535e-06	RecName: Full=Leucine-rich repeat and immunoglobulin-like domain-containing nogo receptor-interacting protein 4; AltName: Full=Leucine-rich repeat neuronal protein 6D; Flags: Precursor
MGAL3B073366	-7.95035	6.47783e-07	---NA---
MGAL3B051914	-7.94974	2.63776e-07	---NA---
MGAL3B074133	-7.94669	6.00911e-07	---NA---
MGAL3B072189	-7.9445	4.56813e-07	RecName: Full=Dynein beta chain, ciliary
MGAL3B074069	-7.9436	3.06789e-10	---NA---
MGAL3B030956	-7.94318	3.13747e-07	---NA---
MGAL3B052458	-7.94299	3.12049e-07	RecName: Full=Sodium- and chloride-dependent glycine transporter 2; Short=GlyT-2; Short=GlyT2; AltName: Full=Solute carrier family 6 member 5
MGAL3B041434	-7.94296	6.50847e-07	RecName: Full=Ficolin-2; AltName: Full=Collagen/fibrinogen domain-containing protein 2; AltName: Full=Ficolin-B; AltName: Full=Ficolin-beta; AltName: Full=L-ficolin; Flags: Precursor
MGAL3B025172	-7.94137	4.53378e-07	---NA---
MGAL3B080816	-7.93969	1.06095e-12	---NA---
MGAL3B031407	-7.93911	1.05664e-12	---NA---
MGAL3B082398	-7.93681	5.43189e-12	partial_cds
MGAL3B065774	-7.9366	2.17121e-06	RecName: Full=Chitotriosidase-1; AltName: Full=Chitinase-1; Flags: Precursor
MGAL3B025820	-7.93115	1.48079e-06	RecName: Full=Complement C1q subcomponent subunit B; Flags: Precursor
MGAL3B065460	-7.92911	4.75081e-07	---NA---
MGAL3B062201	-7.92604	1.66874e-17	---NA---
MGAL3B001044	-7.92305	3.83925e-18	RecName: Full=Neuropeptide prohormone-4; Flags: Precursor
MGAL3B083135	-7.91813	5.06953e-07	---NA---
MGAL3B017310	-7.91804	8.55747e-10	---NA---
MGAL3B063345	-7.91463	3.67118e-07	---NA---
MGAL3B081696	-7.91301	6.07157e-06	partial_cds
MGAL3B042537	-7.91289	1.37749e-09	RecName: Full=Chaperone protein DnaK; AltName: Full=HSP70; AltName: Full=Heat shock 70 kDa protein; AltName: Full=Heat shock protein 70
MGAL3B078599	-7.91119	5.15234e-07	---NA---
MGAL3B057282	-7.90837	3.52213e-07	---NA---
MGAL3B051172	-7.90694	3.71159e-07	---NA---
MGAL3B010799	-7.90661	3.70473e-07	RecName: Full=Transcription intermediary factor 1-beta; Short=TIF1-beta; AltName: Full=E3 SUMO-protein ligase TRIM28; AltName: Full=KRAB-A-interacting protein; AltName: Full=KRIP-1; AltName: Full=RING-type E3 ubiquitin transferase TIF1-beta; AltName: Full=Tripartite motif-containing protein 28
MGAL3B010806	-7.90529	5.44553e-06	RecName: Full=WSC domain-containing protein 1
MGAL3B055882	-7.90359	9.33239e-06	RecName: Full=Ficolin-2; AltName: Full=Collagen/fibrinogen domain-containing protein 2; AltName: Full=Ficolin-B; AltName: Full=Ficolin-beta; AltName: Full=L-ficolin; Flags: Precursor
MGAL3B045259	-7.90241	9.6421e-13	---NA---
MGAL3B031335	-7.90047	1.56834e-12	RecName: Full=Tctex1 domain-containing protein 2
MGAL3B056441	-7.89965	7.10137e-07	RecName: Full=Tripartite motif-containing protein 45
MGAL3B031714	-7.89792	2.13489e-06	RecName: Full=Neuronal acetylcholine receptor subunit alpha-7; Flags: Precursor
MGAL3B000942	-7.89616	9.39805e-13	---NA---
MGAL3B026152	-7.89387	8.61193e-12	RecName: Full=Leucine-rich repeat-containing protein 4B; AltName: Full=Netrin-G3 ligand; Short=NGL-3; Flags: Precursor
MGAL3B054488	-7.88982	2.77607e-06	RecName: Full=Cerebellin-1; AltName: Full=Precerebellin; Contains: RecName: Full=Cerebellin; Short=CER; Contains: RecName: Full=[des-Ser1]-cerebellin; Flags: Precursor
MGAL3B019164	-7.88937	1.10232e-06	RecName: Full=Obscurin-like protein 1
MGAL3B080638	-7.88824	3.98755e-07	---NA---
MGAL3B068305	-7.8859	5.30448e-06	---NA---
MGAL3B018294	-7.88546	5.48969e-07	RecName: Full=Heat shock 70 kDa protein 12A
MGAL3B002494	-7.88283	7.24185e-10	---NA---
MGAL3B060174	-7.88183	6.96627e-07	---NA---
MGAL3B062698	-7.88168	4.88867e-07	RecName: Full=UDP-D-xylose:L-fucose alpha-1,3-D-xylosyltransferase 3; AltName: Full=Rhamnogalacturonan xylosyltransferase 3
MGAL3B064546	-7.88125	3.93457e-07	RecName: Full=Monocarboxylate transporter 12; Short=MCT 12; AltName: Full=Solute carrier family 16 member 12
MGAL3B057068	-7.88093	5.56444e-07	RecName: Full=Oxygen-regulated protein 1; AltName: Full=Retinitis pigmentosa RP1 protein homolog
MGAL3B074624	-7.87871	1.39902e-06	---NA---
MGAL3B048557	-7.87855	2.15914e-06	RecName: Full=Caltractin; AltName: Full=Centrin
MGAL3B063693	-7.87808	1.24383e-12	RecName: Full=Decorin; AltName: Full=Bone proteoglycan II; AltName: Full=PG-S2; Flags: Precursor
MGAL3B004410	-7.87755	4.32988e-07	---NA---
MGAL3B064872	-7.87664	1.37693e-17	---NA---
MGAL3B070022	-7.87266	4.70948e-10	---NA---
MGAL3B004452	-7.87162	4.13157e-07	---NA---
MGAL3B027762	-7.87152	5.08558e-10	---NA---
MGAL3B073423	-7.86676	3.85438e-07	---NA---
MGAL3B013923	-7.86567	4.90241e-07	---NA---
MGAL3B027809	-7.86534	2.27432e-05	RecName: Full=Peptidase M20 domain-containing protein 2; AltName: Full=Aminoacylase-1-like protein 2
MGAL3B079830	-7.864	3.94957e-08	---NA---
MGAL3B051247	-7.86357	5.94969e-10	RecName: Full=Calexcitin-2
MGAL3B028019	-7.86268	4.25145e-07	---NA---
MGAL3B042039	-7.8606	6.70121e-12	RecName: Full=Fibrinogen C domain-containing protein 1
MGAL3B019767	-7.86033	1.63067e-12	RecName: Full=Glutamate receptor ionotropic, NMDA 2B; Short=GluN2B; AltName: Full=Glutamate [NMDA] receptor subunit epsilon-2; AltName: Full=N-methyl D-aspartate receptor subtype 2B; Short=NMDAR2B; Short=NR2B; Flags: Precursor
MGAL3B053932	-7.85919	5.91119e-07	RecName: Full=Short-chain collagen C4
MGAL3B063223	-7.85906	4.41792e-06	---NA---
MGAL3B054809	-7.85763	2.66425e-06	---NA---
MGAL3B052547	-7.85526	6.54872e-07	RecName: Full=E3 ubiquitin-protein ligase TRIM71; AltName: Full=Protein lin-41 homolog; AltName: Full=RING-type E3 ubiquitin transferase TRIM71; AltName: Full=Tripartite motif-containing protein 71
MGAL3B023158	-7.855	4.07771e-06	RecName: Full=Ankyrin-3; Short=ANK-3; AltName: Full=Ankyrin-G
MGAL3B023228	-7.85251	2.23468e-09	RecName: Full=Ficolin-2; AltName: Full=Collagen/fibrinogen domain-containing protein 2; AltName: Full=Ficolin-B; AltName: Full=Ficolin-beta; AltName: Full=L-ficolin; Flags: Precursor
MGAL3B000252	-7.85067	5.92876e-07	RecName: Full=Beta-1,4-galactosyltransferase galt-1
MGAL3B081099	-7.85027	5.77934e-07	---NA---
MGAL3B021413	-7.84994	6.39016e-10	---NA---
MGAL3B036182	-7.84675	1.37105e-06	---NA---
MGAL3B068824	-7.84651	5.44403e-07	RecName: Full=Polyhomeotic-like protein 2
MGAL3B074299	-7.84495	1.36834e-06	---NA---
MGAL3B084174	-7.84242	6.02476e-07	partial_cds
MGAL3B019170	-7.8424	4.63021e-21	RecName: Full=Innexin unc-9; AltName: Full=Uncoordinated protein 9
MGAL3B071619	-7.84144	3.64893e-12	---NA---
MGAL3B029105	-7.84099	1.22329e-08	RecName: Full=Usherin; AltName: Full=Usher syndrome type IIa protein homolog; AltName: Full=Usher syndrome type-2A protein homolog; Flags: Precursor
MGAL3B034948	-7.84056	8.36644e-07	---NA---
MGAL3B039477	-7.83574	4.67304e-07	---NA---
MGAL3B051532	-7.83481	1.12797e-06	RecName: Full=Fatty acid-binding protein; AltName: Full=Sj-FABPc; AltName: Full=Sj14FABP
MGAL3B029388	-7.83395	2.32955e-06	RecName: Full=Toll-like receptor 3; AltName: CD_antigen=CD283; Flags: Precursor
MGAL3B058892	-7.83301	1.58063e-06	RecName: Full=Neuropilin-2; AltName: Full=Vascular endothelial cell growth factor 165 receptor 2; Flags: Precursor
MGAL3B030318	-7.83177	2.51544e-06	RecName: Full=Cerebellin-2; Flags: Precursor
MGAL3B031645	-7.83128	2.11757e-24	RecName: Full=Orexin receptor type 2; Short=Ox-2-R; Short=Ox2-R; Short=Ox2R; AltName: Full=Hypocretin receptor type 2
MGAL3B006491	-7.82665	9.05305e-06	RecName: Full=Immunoglobulin superfamily member 10; Short=IgSF10; AltName: Full=Calvaria mechanical force protein 608; Short=CMF608; Flags: Precursor
MGAL3B024313	-7.82367	5.15601e-07	RecName: Full=Fucolectin-7; Flags: Precursor
MGAL3B036799	-7.82343	8.49328e-06	---NA---
MGAL3B045712	-7.82201	9.97589e-07	RecName: Full=Fucolectin-1; Flags: Precursor
MGAL3B052248	-7.82149	7.1806e-29	RecName: Full=Radial spoke head protein 9 homolog
MGAL3B034900	-7.81924	8.98901e-07	---NA---
MGAL3B059256	-7.81874	1.28219e-09	RecName: Full=Protein Wnt-5b; Flags: Precursor
MGAL3B056415	-7.81557	1.57331e-09	---NA---
MGAL3B052408	-7.81538	5.2485e-07	RecName: Full=Cell division control protein 42 homolog; Flags: Precursor
MGAL3B014083	-7.8139	2.10417e-61	RecName: Full=Tubulin alpha-1B chain; AltName: Full=Alpha-tubulin ubiquitous; AltName: Full=Tubulin K-alpha-1; AltName: Full=Tubulin alpha-ubiquitous chain; Contains: RecName: Full=Detyrosinated tubulin alpha-1B chain
MGAL3B033171	-7.81367	5.11651e-09	RecName: Full=Serine/threonine-protein phosphatase 6 regulatory ankyrin repeat subunit B; Short=PP6-ARS-B; Short=Serine/threonine-protein phosphatase 6 regulatory subunit ARS-B; AltName: Full=Ankyrin repeat domain-containing protein 44
MGAL3B019915	-7.8133	5.18473e-06	RecName: Full=Fibrinogen-like protein 1; Flags: Precursor
MGAL3B004212	-7.81256	3.15907e-12	---NA---
MGAL3B076524	-7.81215	3.28945e-44	---NA---
MGAL3B044395	-7.81164	1.16312e-06	RecName: Full=Sodium/nucleoside cotransporter 1; AltName: Full=Concentrative nucleoside transporter 1; Short=CNT 1; AltName: Full=Na(+)/nucleoside cotransporter 1; AltName: Full=Sodium-coupled nucleoside transporter 1; AltName: Full=Solute carrier family 28 member 1
MGAL3B067199	-7.807	2.06586e-15	RecName: Full=Galactoside alpha-(1,2)-fucosyltransferase 1; AltName: Full=Alpha(1,2)FT 1; AltName: Full=Fucosyltransferase 1; AltName: Full=GDP-L-fucose:beta-D-galactoside 2-alpha-L-fucosyltransferase 1; AltName: Full=Type 1 galactoside alpha-(1,2)-fucosyltransferase FUT1; AltName: Full=Type 2 galactoside alpha-(1,2)-fucosyltransferase FUT1
MGAL3B059607	-7.80642	5.41417e-07	RecName: Full=Potassium voltage-gated channel subfamily A member 7; AltName: Full=Voltage-gated potassium channel subunit Kv1.7
MGAL3B028975	-7.80576	1.11901e-05	---NA---
MGAL3B062955	-7.80506	1.29553e-08	RecName: Full=Putative defense protein Hdd11-like; Flags: Precursor
MGAL3B018718	-7.79982	3.21487e-12	RecName: Full=Protein atonal homolog 8; AltName: Full=Helix-loop-helix protein mATH-6; Short=mATH6; AltName: Full=Okadin
MGAL3B040355	-7.79706	6.65892e-07	RecName: Full=Small conductance calcium-activated potassium channel protein 3; Short=SK3; Short=SKCa 3; Short=SKCa3; AltName: Full=KCa2.3
MGAL3B056762	-7.79533	2.87362e-06	---NA---
MGAL3B042142	-7.7941	1.13405e-20	RecName: Full=GTPase IMAP family member 4; AltName: Full=Immunity-associated nucleotide 1 protein; Short=IAN-1; AltName: Full=Immunity-associated protein 4
MGAL3B025051	-7.78884	1.68219e-39	RecName: Full=Ankyrin-3; Short=ANK-3; AltName: Full=Ankyrin-G
MGAL3B076770	-7.78789	2.75795e-06	---NA---
MGAL3B080326	-7.78726	9.79514e-07	---NA---
MGAL3B025535	-7.7871	1.16006e-06	---NA---
MGAL3B056856	-7.78673	5.77934e-07	---NA---
MGAL3B024727	-7.78586	5.35976e-17	---NA---
MGAL3B045011	-7.78559	1.40345e-06	RecName: Full=Toll-like receptor 4; AltName: CD_antigen=CD284; Flags: Precursor
MGAL3B044074	-7.78465	1.45746e-06	RecName: Full=Toll-like receptor 2 type-2; Flags: Precursor
MGAL3B042149	-7.78444	1.34648e-09	RecName: Full=Ankyrin-3; Short=ANK-3; AltName: Full=Ankyrin-G
MGAL3B059225	-7.78306	2.43575e-17	RecName: Full=Polypeptide N-acetylgalactosaminyltransferase 1; AltName: Full=Polypeptide GalNAc transferase 1; Short=GalNAc-T1; Short=pp-GaNTase 1; AltName: Full=Protein-UDP acetylgalactosaminyltransferase 1; AltName: Full=UDP-GalNAc:polypeptide N-acetylgalactosaminyltransferase 1; Contains: RecName: Full=Polypeptide N-acetylgalactosaminyltransferase 1 soluble form
MGAL3B078534	-7.78294	6.50455e-07	---NA---
MGAL3B030593	-7.778	9.25836e-06	RecName: Full=Toll-like receptor 4; AltName: CD_antigen=CD284; Flags: Precursor
MGAL3B064408	-7.7773	1.76638e-34	RecName: Full=Sodium- and chloride-dependent glycine transporter 1; Short=GlyT-1; Short=GlyT1; AltName: Full=Solute carrier family 6 member 9
MGAL3B069194	-7.77727	2.13178e-06	RecName: Full=Zinc finger protein Gfi-1; AltName: Full=Growth factor independent protein 1
MGAL3B014823	-7.77619	1.77078e-06	RecName: Full=Neuronal acetylcholine receptor subunit alpha-3; Flags: Precursor
MGAL3B007870	-7.7761	1.15353e-06	---NA---
MGAL3B064905	-7.77594	1.11937e-09	---NA---
MGAL3B055006	-7.77471	6.47028e-07	---NA---
MGAL3B049822	-7.76816	8.80655e-06	---NA---
MGAL3B065911	-7.7642	8.04241e-16	---NA---
MGAL3B075661	-7.76377	2.75572e-12	---NA---
MGAL3B037913	-7.76159	2.04378e-09	RecName: Full=Serine/threonine-protein phosphatase 6 regulatory ankyrin repeat subunit B; Short=PP6-ARS-B; Short=Serine/threonine-protein phosphatase 6 regulatory subunit ARS-B; AltName: Full=Ankyrin repeat domain-containing protein 44
MGAL3B004488	-7.76086	4.90853e-06	---NA---
MGAL3B041564	-7.76029	9.32315e-07	---NA---
MGAL3B068255	-7.7597	4.77471e-16	RecName: Full=Dopamine beta-hydroxylase; AltName: Full=Dopamine beta-monooxygenase; Contains: RecName: Full=Soluble dopamine beta-hydroxylase
MGAL3B077170	-7.75965	1.7668e-11	---NA---
MGAL3B027750	-7.75459	8.66932e-10	RecName: Full=Pancreatic secretory granule membrane major glycoprotein GP2; AltName: Full=Glycoprotein 80; Short=gp80; AltName: Full=Pancreatic zymogen granule membrane protein GP-2; Flags: Precursor
MGAL3B066242	-7.75432	3.78223e-06	---NA---
MGAL3B063716	-7.75294	2.19613e-06	---NA---
MGAL3B031458	-7.75129	3.67825e-06	---NA---
MGAL3B031033	-7.74962	1.44104e-10	---NA---
MGAL3B030527	-7.74907	6.65491e-07	RecName: Full=Noggin; Flags: Precursor
MGAL3B027965	-7.74893	6.34683e-17	---NA---
MGAL3B063265	-7.74768	3.23468e-06	RecName: Full=Versican core protein; AltName: Full=Chondroitin sulfate proteoglycan core protein 2; Short=Chondroitin sulfate proteoglycan 2; AltName: Full=Glial hyaluronate-binding protein; Short=GHAP; AltName: Full=Large fibroblast proteoglycan; AltName: Full=PG-M; Flags: Precursor
MGAL3B031237	-7.74656	7.05203e-12	RecName: Full=Uromodulin; AltName: Full=Tamm-Horsfall urinary glycoprotein; Short=THP; Contains: RecName: Full=Uromodulin, secreted form; Flags: Precursor
MGAL3B016869	-7.74541	1.43302e-06	RecName: Full=NACHT and WD repeat domain-containing protein 2; AltName: Full=Leucine-rich repeat and WD repeat-containing protein KIAA1239
MGAL3B036514	-7.74522	2.70317e-08	RecName: Full=Nitric oxide synthase, endothelial; AltName: Full=Constitutive NOS; Short=cNOS; AltName: Full=EC-NOS; AltName: Full=Endothelial NOS; Short=eNOS; AltName: Full=NOS type III; Short=NOSIII
MGAL3B069640	-7.74482	7.98291e-17	---NA---
MGAL3B015623	-7.74475	1.52786e-09	---NA---
MGAL3B004397	-7.74391	7.71977e-06	---NA---
MGAL3B036641	-7.74292	2.45344e-09	---NA---
MGAL3B080392	-7.74014	2.85691e-17	---NA---
MGAL3B075980	-7.73618	9.65719e-10	---NA---
MGAL3B021984	-7.73458	9.20549e-07	RecName: Full=NADPH oxidase 3
MGAL3B042147	-7.73242	1.23933e-09	RecName: Full=Dual specificity protein phosphatase 18
MGAL3B030407	-7.732	1.02179e-06	---NA---
MGAL3B061356	-7.7292	8.93545e-07	---NA---
MGAL3B007807	-7.72915	2.35272e-06	---NA---
MGAL3B030716	-7.72883	7.27934e-07	---NA---
MGAL3B037935	-7.72745	1.26372e-06	RecName: Full=Transcriptional regulator Erg
MGAL3B009397	-7.72654	9.28484e-07	RecName: Full=Serine/threonine-protein phosphatase 6 regulatory ankyrin repeat subunit B; Short=PP6-ARS-B; Short=Serine/threonine-protein phosphatase 6 regulatory subunit ARS-B; AltName: Full=Ankyrin repeat domain-containing protein 44
MGAL3B006283	-7.72614	1.55626e-06	---NA---
MGAL3B004268	-7.72485	1.40228e-06	---NA---
MGAL3B063424	-7.72403	6.79431e-51	RecName: Full=Cornifelin
MGAL3B027452	-7.72363	8.28938e-07	RecName: Full=Collagen alpha-2(VIII) chain; AltName: Full=Endothelial collagen; Flags: Precursor
MGAL3B016292	-7.72301	1.88908e-06	RecName: Full=Hemicentin-2; Flags: Precursor
MGAL3B007784	-7.72292	3.22692e-09	RecName: Full=Perivitellin-2 67 kDa subunit; Short=PcPV2 67 kDa subunit; Short=PcPV2-67; AltName: Full=PV2 MACPF subunit; Flags: Precursor
MGAL3B034689	-7.72128	7.80228e-09	RecName: Full=EMILIN-2; AltName: Full=Elastin microfibril interface-located protein 2; Short=Elastin microfibril interfacer 2; AltName: Full=Protein FOAP-10; Flags: Precursor
MGAL3B020065	-7.71914	1.40243e-06	RecName: Full=Cerebellin-1; AltName: Full=Precerebellin; Contains: RecName: Full=Cerebellin; Short=CER; Contains: RecName: Full=[des-Ser1]-cerebellin; Flags: Precursor
MGAL3B069927	-7.71795	3.14236e-39	---NA---
MGAL3B033931	-7.71735	9.37344e-07	RecName: Full=MAM domain-containing glycosylphosphatidylinositol anchor protein 2; AltName: Full=MAM domain-containing protein 1; Flags: Precursor
MGAL3B051190	-7.71628	4.09185e-09	RecName: Full=Caveolin-1
MGAL3B064807	-7.71403	0.000144347	RecName: Full=C-type lectin domain family 4 member M; AltName: Full=CD209 antigen-like protein 1; AltName: CD_antigen=CD299
MGAL3B006696	-7.71265	8.84197e-07	---NA---
MGAL3B011761	-7.70965	7.12223e-37	---NA---
MGAL3B041405	-7.70573	1.03593e-06	---NA---
MGAL3B058895	-7.70552	8.52138e-07	---NA---
MGAL3B023604	-7.70526	2.78343e-09	RecName: Full=Chaperone protein DnaK; AltName: Full=HSP70; AltName: Full=Heat shock 70 kDa protein; AltName: Full=Heat shock protein 70
MGAL3B079816	-7.70496	1.46445e-06	---NA---
MGAL3B060692	-7.70378	3.37035e-15	RecName: Full=Placenta-specific gene 8 protein
MGAL3B001850	-7.70281	6.09357e-06	---NA---
MGAL3B000522	-7.70249	1.77434e-06	RecName: Full=Ribonuclease R; Short=RNase R; AltName: Full=VacB protein homolog
MGAL3B078218	-7.70124	1.69824e-66	---NA---
MGAL3B076148	-7.70006	3.30767e-06	---NA---
MGAL3B012898	-7.69778	2.38082e-21	---NA---
MGAL3B029863	-7.69703	2.64066e-22	RecName: Full=Calmodulin; Short=CaM
MGAL3B026261	-7.69677	8.57456e-07	---NA---
MGAL3B065814	-7.69516	1.24879e-06	---NA---
MGAL3B001037	-7.69294	1.38651e-09	RecName: Full=Caltractin; AltName: Full=Centrin
MGAL3B031858	-7.69147	9.38106e-07	---NA---
MGAL3B019504	-7.68972	3.6714e-29	RecName: Full=Tubulin alpha-1B chain; AltName: Full=Alpha-tubulin ubiquitous; AltName: Full=Tubulin K-alpha-1; AltName: Full=Tubulin alpha-ubiquitous chain; Contains: RecName: Full=Detyrosinated tubulin alpha-1B chain
MGAL3B078314	-7.68656	1.99844e-21	---NA---
MGAL3B041479	-7.6862	1.26372e-06	---NA---
MGAL3B083113	-7.68286	3.69007e-09	partial_cds
MGAL3B003632	-7.68264	9.54659e-07	---NA---
MGAL3B038498	-7.68213	1.63596e-09	---NA---
MGAL3B059852	-7.68199	6.94931e-09	RecName: Full=Galactoside alpha-(1,2)-fucosyltransferase 1; AltName: Full=Alpha(1,2)FT 1; AltName: Full=Fucosyltransferase 1; AltName: Full=GDP-L-fucose:beta-D-galactoside 2-alpha-L-fucosyltransferase 1; AltName: Full=Type 1 galactoside alpha-(1,2)-fucosyltransferase FUT1; AltName: Full=Type 2 galactoside alpha-(1,2)-fucosyltransferase FUT1
MGAL3B076912	-7.67999	2.60987e-06	---NA---
MGAL3B001525	-7.67994	1.37602e-09	RecName: Full=Ankyrin-3; Short=ANK-3; AltName: Full=Ankyrin-G
MGAL3B024813	-7.67912	1.17379e-11	---NA---
MGAL3B074508	-7.67839	1.08091e-06	---NA---
MGAL3B032462	-7.67513	9.49421e-07	---NA---
MGAL3B015468	-7.67326	4.86839e-12	RecName: Full=Toll-like receptor 2; AltName: CD_antigen=CD282; Flags: Precursor
MGAL3B075156	-7.67076	1.31075e-06	---NA---
MGAL3B002365	-7.67014	4.05412e-05	---NA---
MGAL3B023874	-7.66928	1.77594e-09	RecName: Full=Peptidyl-glycine alpha-amidating monooxygenase; Short=PAM; Includes: RecName: Full=Peptidylglycine alpha-hydroxylating monooxygenase; Short=PHM; Includes: RecName: Full=Peptidyl-alpha-hydroxyglycine alpha-amidating lyase; AltName: Full=Peptidylamidoglycolate lyase; Short=PAL; Flags: Precursor
MGAL3B065684	-7.66896	7.31076e-25	RecName: Full=Chitin synthase; AltName: Full=Chitin-UDP acetyl-glucosaminyl transferase
MGAL3B013173	-7.66799	1.3274e-06	---NA---
MGAL3B019802	-7.66765	2.60987e-06	---NA---
MGAL3B018495	-7.66685	2.20767e-45	RecName: Full=Tripartite motif-containing protein 2; AltName: Full=E3 ubiquitin-protein ligase TRIM2; AltName: Full=RING-type E3 ubiquitin transferase TRIM2
MGAL3B045690	-7.6636	1.29941e-19	---NA---
MGAL3B046330	-7.66276	1.04096e-06	RecName: Full=Tripartite motif-containing protein 2; AltName: Full=E3 ubiquitin-protein ligase TRIM2; AltName: Full=Neural activity-related RING finger protein; AltName: Full=RING-type E3 ubiquitin transferase TRIM2
MGAL3B037726	-7.65929	9.96969e-29	RecName: Full=Metabotropic glutamate receptor 3; Short=mGluR3; Flags: Precursor
MGAL3B074280	-7.65847	1.15699e-06	---NA---
MGAL3B046297	-7.65683	2.26894e-06	---NA---
MGAL3B067768	-7.65248	1.08568e-06	---NA---
MGAL3B033594	-7.65052	1.5127e-29	RecName: Full=Testis-expressed protein 33
MGAL3B011492	-7.64768	6.9225e-37	RecName: Full=Calmodulin; Short=CaM
MGAL3B042488	-7.64677	4.34604e-09	RecName: Full=Heavy metal-binding protein HIP
MGAL3B014975	-7.64573	1.45116e-06	RecName: Full=Innexin unc-9; AltName: Full=Uncoordinated protein 9
MGAL3B017344	-7.64284	8.32114e-12	RecName: Full=Slit homolog 3 protein; Short=Slit-3; AltName: Full=Multiple epidermal growth factor-like domains protein 5; Short=Multiple EGF-like domains protein 5; Flags: Precursor
MGAL3B066235	-7.64254	4.14585e-29	---NA---
MGAL3B022473	-7.64113	1.15321e-06	RecName: Full=Galactosylceramide sulfotransferase; Short=GalCer sulfotransferase; AltName: Full=3'-phosphoadenosine-5'-phosphosulfate:GalCer sulfotransferase; AltName: Full=3'-phosphoadenylylsulfate:galactosylceramide 3'-sulfotransferase; AltName: Full=Cerebroside sulfotransferase
MGAL3B033324	-7.64088	4.98656e-12	RecName: Full=Tetratricopeptide repeat protein 25; Short=TPR repeat protein 25
MGAL3B074393	-7.64023	1.17287e-06	---NA---
MGAL3B022575	-7.63896	1.19714e-06	---NA---
MGAL3B012887	-7.63895	2.41111e-09	---NA---
MGAL3B060276	-7.63331	1.38909e-06	---NA---
MGAL3B028167	-7.63316	3.02776e-06	RecName: Full=Toll-like receptor 4; AltName: CD_antigen=CD284; Flags: Precursor
MGAL3B020416	-7.63267	2.25744e-06	RecName: Full=GTPase IMAP family member 4; AltName: Full=Immunity-associated nucleotide 1 protein; Short=IAN-1; AltName: Full=Immunity-associated protein 4
MGAL3B058291	-7.63214	4.96389e-12	RecName: Full=Respiratory burst oxidase homolog protein B; AltName: Full=NADPH oxidase RBOHB; Short=OsrbohB
MGAL3B071897	-7.63185	1.43168e-06	RecName: Full=Low-density lipoprotein receptor-related protein 2; Short=LRP-2; AltName: Full=Glycoprotein 330; Short=gp330; AltName: Full=Megalin; Flags: Precursor
MGAL3B008453	-7.63178	1.16199e-06	RecName: Full=Titin; AltName: Full=Connectin
MGAL3B069352	-7.63154	2.62832e-06	RecName: Full=Collagen alpha-1(X) chain; Flags: Precursor
MGAL3B052367	-7.63087	2.70098e-06	RecName: Full=Probable serine/threonine-protein kinase pats1; AltName: Full=Protein associated with the transduction of signal 1
MGAL3B032226	-7.62716	1.28955e-06	RecName: Full=Insulin gene enhancer protein ISL-1; Short=Islet-1
MGAL3B026332	-7.62707	2.14688e-05	RecName: Full=Stonustoxin subunit beta; Short=SNTX subunit beta; AltName: Full=DELTA-synanceitoxin-Sh1b; Short=DELTA-SYTX-Sh1b; AltName: Full=Trachynilysin subunit beta; Short=TLY subunit beta
MGAL3B043789	-7.6262	2.55952e-06	---NA---
MGAL3B047862	-7.62567	2.58163e-09	---NA---
MGAL3B081812	-7.62345	1.33803e-20	---NA---
MGAL3B047470	-7.62297	2.20773e-09	---NA---
MGAL3B052952	-7.62262	4.27161e-06	---NA---
MGAL3B003359	-7.62169	3.13685e-22	RecName: Full=Ependymin-related protein 1; Flags: Precursor
MGAL3B059156	-7.62031	2.10305e-06	RecName: Full=F-box/LRR-repeat protein 2; AltName: Full=F-box and leucine-rich repeat protein 2
MGAL3B081771	-7.6201	3.49882e-08	---NA---
MGAL3B011988	-7.61675	1.33434e-06	RecName: Full=Kyphoscoliosis peptidase
MGAL3B030807	-7.61522	2.54498e-06	---NA---
MGAL3B024254	-7.61386	2.00159e-06	---NA---
MGAL3B021591	-7.61082	4.27071e-06	---NA---
MGAL3B025948	-7.61025	2.49532e-06	---NA---
MGAL3B060614	-7.60859	1.55538e-07	---NA---
MGAL3B084289	-7.60802	2.79213e-05	partial_cds
MGAL3B019503	-7.60777	3.61367e-06	---NA---
MGAL3B030975	-7.60609	9.04062e-21	RecName: Full=E3 ubiquitin-protein ligase TRIM33; AltName: Full=Ectodermin; AltName: Full=RING-type E3 ubiquitin transferase TRIM33; AltName: Full=Transcription intermediary factor 1-gamma; Short=TIF1-gamma; AltName: Full=Tripartite motif-containing protein 33
MGAL3B002967	-7.60583	2.42985e-06	RecName: Full=Cell number regulator 11; AltName: Full=ZmCNR11
MGAL3B037015	-7.60531	3.86335e-09	---NA---
MGAL3B051853	-7.60418	3.32155e-09	---NA---
MGAL3B063970	-7.60096	1.70612e-16	RecName: Full=Calcium-dependent protein kinase 28; Short=OsCDPK28; Short=OsCPK28
MGAL3B066050	-7.60094	1.33186e-06	RecName: Full=Cerebellin-3; Flags: Precursor
MGAL3B040103	-7.59869	9.29359e-09	RecName: Full=Reticulon-4 receptor-like 2; AltName: Full=Nogo receptor-like 3; AltName: Full=Nogo-66 receptor homolog 1; AltName: Full=Nogo-66 receptor-related protein 2; Short=NgR2; Flags: Precursor
MGAL3B085298	-7.59387	1.49139e-06	---NA---
MGAL3B010372	-7.59308	2.25127e-06	---NA---
MGAL3B079072	-7.59298	2.06221e-09	---NA---
MGAL3B041067	-7.58889	4.06654e-06	RecName: Full=Complement C1q tumor necrosis factor-related protein 5; Flags: Precursor
MGAL3B008992	-7.58598	4.16771e-16	---NA---
MGAL3B035612	-7.58413	2.19141e-06	---NA---
MGAL3B024732	-7.58395	2.56491e-06	RecName: Full=Protein APCDD1; AltName: Full=Adenomatosis polyposis coli down-regulated 1 protein homolog; Flags: Precursor
MGAL3B052949	-7.58224	1.63856e-05	---NA---
MGAL3B079408	-7.58156	3.4952e-09	---NA---
MGAL3B077643	-7.58118	1.11785e-11	---NA---
MGAL3B022805	-7.58077	3.68088e-06	RecName: Full=C-type lectin domain family 4 member M; AltName: Full=CD209 antigen-like protein 1; AltName: CD_antigen=CD299
MGAL3B041041	-7.58069	2.69638e-06	---NA---
MGAL3B010653	-7.57882	1.40241e-05	---NA---
MGAL3B060353	-7.57843	4.59739e-29	---NA---
MGAL3B041509	-7.5763	4.29466e-19	RecName: Full=Uncharacterized protein CFAP97D1; AltName: Full=CFAP97 domain-containing protein 1
MGAL3B031014	-7.5756	5.01288e-06	---NA---
MGAL3B071303	-7.57415	2.25836e-22	RecName: Full=Chitin synthase 3; AltName: Full=Chitin-UDP acetyl-glucosaminyl transferase 3; AltName: Full=Class-IV chitin synthase 3
MGAL3B062792	-7.57412	5.52928e-09	---NA---
MGAL3B083132	-7.57376	1.56316e-06	---NA---
MGAL3B083667	-7.57362	1.94293e-06	---NA---
MGAL3B055003	-7.573	2.25341e-05	RecName: Full=Complement C1q-like protein 4; AltName: Full=C1q and tumor necrosis factor-related protein 11; Short=C1q/TNF-related protein 11; Short=C1qTNF11; Short=CTRP11; Flags: Precursor
MGAL3B061531	-7.5728	2.92828e-09	---NA---
MGAL3B060673	-7.57211	4.38327e-09	---NA---
MGAL3B068878	-7.5717	2.70622e-19	RecName: Full=Unconventional myosin-X; AltName: Full=Unconventional myosin-10
MGAL3B035481	-7.57018	2.34691e-06	RecName: Full=C-type lectin domain family 4 member M; AltName: Full=CD209 antigen-like protein 1; AltName: CD_antigen=CD299
MGAL3B050546	-7.56851	2.05243e-06	RecName: Full=Protein MB21D2; AltName: Full=Mab-21 domain-containing protein 2
MGAL3B001008	-7.56636	2.14368e-06	RecName: Full=Protein Wnt-5b; Flags: Precursor
MGAL3B060685	-7.56556	1.71854e-06	RecName: Full=Tripartite motif-containing protein 5; AltName: Full=RING-type E3 ubiquitin transferase TRIM5; AltName: Full=TRIM5alpha
MGAL3B027523	-7.5652	7.96289e-09	---NA---
MGAL3B005937	-7.56035	2.65604e-09	RecName: Full=Beta-1,3-galactosyltransferase 1; Short=Beta-1,3-GalTase 1; Short=Beta3Gal-T1; Short=Beta3GalT1; AltName: Full=UDP-galactose:beta-N-acetyl-glucosamine-beta-1,3-galactosyltransferase 1
MGAL3B042009	-7.55976	1.68114e-34	---NA---
MGAL3B007083	-7.55782	3.30171e-09	---NA---
MGAL3B046459	-7.55717	1.06899e-15	RecName: Full=Vasopressin V1a receptor; Short=V1aR; AltName: Full=AVPR V1a; AltName: Full=Antidiuretic hormone receptor 1a; AltName: Full=Vascular/hepatic-type arginine vasopressin receptor
MGAL3B009618	-7.55615	2.18213e-05	RecName: Full=Polyhomeotic-like protein 1; Short=mPH1; AltName: Full=Early development regulatory protein 1; AltName: Full=RAE-28
MGAL3B074120	-7.55596	1.53921e-11	---NA---
MGAL3B017093	-7.55442	2.82835e-08	RecName: Full=GTPase IMAP family member 4; AltName: Full=Immunity-associated nucleotide 1 protein; Short=IAN-1; AltName: Full=Immunity-associated protein 4
MGAL3B048702	-7.55382	3.98982e-32	---NA---
MGAL3B037906	-7.55171	2.40921e-06	RecName: Full=SCO-spondin; Flags: Precursor
MGAL3B058166	-7.55097	7.79928e-25	RecName: Full=Myomodulin neuropeptides; Contains: RecName: Full=GLQMLRL-amide; Contains: RecName: Full=QIPMLRL-amide; Contains: RecName: Full=SMSMLRL-amide; Contains: RecName: Full=SLSMLRL-amide; Contains: RecName: Full=Myomodulin-A; AltName: Full=PMSMLRL-amide; Flags: Precursor
MGAL3B074738	-7.54998	3.30793e-06	---NA---
MGAL3B039956	-7.54925	1.32164e-08	RecName: Full=GTPase IMAP family member 4; AltName: Full=Immunity-associated nucleotide 1 protein; Short=IAN-1; AltName: Full=Immunity-associated protein 4
MGAL3B000289	-7.54923	1.77826e-05	RecName: Full=Toll-like receptor 4; AltName: CD_antigen=CD284; Flags: Precursor
MGAL3B002491	-7.54575	1.51249e-08	RecName: Full=Galactoside alpha-(1,2)-fucosyltransferase 1; AltName: Full=Alpha(1,2)FT 1; AltName: Full=Fucosyltransferase 1; AltName: Full=GDP-L-fucose:beta-D-galactoside 2-alpha-L-fucosyltransferase 1; AltName: Full=Type 1 galactoside alpha-(1,2)-fucosyltransferase FUT1; AltName: Full=Type 2 galactoside alpha-(1,2)-fucosyltransferase FUT1
MGAL3B035900	-7.54539	4.91709e-05	---NA---
MGAL3B079534	-7.54536	1.61216e-06	---NA---
MGAL3B078492	-7.54183	2.09433e-06	---NA---
MGAL3B050955	-7.54183	2.09433e-06	RecName: Full=Ankyrin-3; Short=ANK-3; AltName: Full=Ankyrin-G
MGAL3B010395	-7.54073	4.87368e-06	RecName: Full=Podocin
MGAL3B079700	-7.53897	4.07771e-06	---NA---
MGAL3B076253	-7.53867	5.1301e-28	---NA---
MGAL3B046289	-7.53848	9.47911e-09	RecName: Full=Fucolectin-6; Flags: Precursor
MGAL3B071962	-7.53596	9.67131e-12	RecName: Full=KH domain-containing protein 3; AltName: Full=Protein Filia
MGAL3B072802	-7.53396	2.49042e-06	---NA---
MGAL3B082166	-7.53354	1.71059e-06	---NA---
MGAL3B022178	-7.53264	2.14207e-06	---NA---
MGAL3B063710	-7.53182	2.17248e-06	RecName: Full=Heat shock cognate 71 kDa protein; AltName: Full=Heat shock 70 kDa protein 8
MGAL3B057143	-7.53172	4.6198e-20	---NA---
MGAL3B025641	-7.52946	0.000102169	RecName: Full=Cerebellin-3; Flags: Precursor
MGAL3B071900	-7.52821	1.91595e-06	RecName: Full=Protein asteroid homolog 1
MGAL3B081465	-7.52481	3.09432e-11	---NA---
MGAL3B073340	-7.52423	3.00734e-06	---NA---
MGAL3B072419	-7.5202	5.97995e-06	---NA---
MGAL3B051576	-7.51849	1.62088e-11	---NA---
MGAL3B057764	-7.51707	4.18781e-09	RecName: Full=Chaperone protein DnaK; AltName: Full=HSP70; AltName: Full=Heat shock 70 kDa protein; AltName: Full=Heat shock protein 70
MGAL3B043204	-7.51653	4.54363e-09	RecName: Full=Caspase-3; Short=CASP-3; Contains: RecName: Full=Caspase-3 subunit p17; Contains: RecName: Full=Caspase-3 subunit p12; Flags: Precursor
MGAL3B032073	-7.51401	3.29781e-09	RecName: Full=Probable G-protein coupled receptor 139; AltName: Full=G(q)-coupled orphan receptor GPRg1; AltName: Full=G-protein-coupled receptor PGR3
MGAL3B002722	-7.51171	2.74727e-06	---NA---
MGAL3B055238	-7.5115	1.83855e-06	---NA---
MGAL3B072125	-7.50922	4.42136e-06	RecName: Full=Uromodulin; AltName: Full=Tamm-Horsfall urinary glycoprotein; Short=THP; Contains: RecName: Full=Uromodulin, secreted form; Flags: Precursor
MGAL3B037600	-7.50528	2.93995e-06	RecName: Full=Bone morphogenetic protein 1; Short=BMP-1; AltName: Full=Mammalian tolloid protein; Short=mTld; AltName: Full=Procollagen C-proteinase; Short=PCP; Flags: Precursor
MGAL3B001725	-7.50499	8.51748e-28	RecName: Full=Cell division control protein 42 homolog; Flags: Precursor
MGAL3B050572	-7.50294	8.48081e-06	RecName: Full=Ankyrin-3; Short=ANK-3; AltName: Full=Ankyrin-G
MGAL3B027676	-7.50239	2.2282e-06	RecName: Full=4-coumarate--CoA ligase 1; Short=4CL 1; AltName: Full=4-coumaroyl-CoA synthase 1
MGAL3B052718	-7.50166	2.64762e-06	---NA---
MGAL3B013605	-7.50154	5.06933e-06	---NA---
MGAL3B025509	-7.49961	5.87719e-09	RecName: Full=Solute carrier organic anion transporter family member 4A1; AltName: Full=Organic anion-transporting polypeptide E; Short=OATP-E; AltName: Full=Sodium-independent organic anion transporter E; AltName: Full=Solute carrier family 21 member 12
MGAL3B056314	-7.49833	2.00159e-06	---NA---
MGAL3B019808	-7.49686	4.07264e-06	RecName: Full=UDP-GalNAc:beta-1,3-N-acetylgalactosaminyltransferase 1; Short=Beta-1,3-GalNAc-T1; AltName: Full=Beta-1,3-galactosyltransferase 3; Short=Beta-1,3-GalTase 3; Short=Beta3Gal-T3; Short=Beta3GalT3; Short=b3Gal-T3; AltName: Full=Beta-3-Gx-T3; AltName: Full=Galactosylgalactosylglucosylceramide beta-D-acetyl-galactosaminyltransferase; AltName: Full=Globoside synthase; AltName: Full=UDP-N-a…
MGAL3B010842	-7.49429	8.75269e-06	RecName: Full=BTB/POZ domain-containing protein KCTD7
MGAL3B053031	-7.49359	1.63021e-08	---NA---
MGAL3B031282	-7.49267	5.79899e-11	RecName: Full=Rhodopsin
MGAL3B056219	-7.49067	2.33358e-06	---NA---
MGAL3B073652	-7.48879	1.47722e-33	---NA---
MGAL3B057265	-7.48477	3.06956e-06	RecName: Full=Slit homolog 3 protein; Short=Slit-3; Short=Slit3; Flags: Precursor
MGAL3B033300	-7.48371	5.01865e-06	RecName: Full=1,25-dihydroxyvitamin D(3) 24-hydroxylase, mitochondrial; Short=24-OHase; Short=Vitamin D(3) 24-hydroxylase; AltName: Full=Cytochrome P450 24A1; AltName: Full=Cytochrome P450-CC24; Flags: Precursor
MGAL3B058823	-7.48223	3.33708e-06	RecName: Full=Zinc finger protein 579
MGAL3B004259	-7.48099	2.35064e-06	RecName: Full=Tolloid-like protein 2; Flags: Precursor
MGAL3B074565	-7.48063	4.68515e-15	---NA---
MGAL3B084440	-7.4803	1.32063e-05	partial_cds
MGAL3B001565	-7.47947	5.43558e-06	---NA---
MGAL3B080742	-7.47881	6.29825e-06	---NA---
MGAL3B054205	-7.47877	3.43549e-06	RecName: Full=Leucine-rich repeat protein soc-2 homolog; AltName: Full=Protein Sur-8 homolog; AltName: Full=Protein soc-2 homolog
MGAL3B013376	-7.47767	3.93488e-09	---NA---
MGAL3B004954	-7.47532	2.64865e-06	RecName: Full=Acetylcholine receptor subunit delta; Flags: Precursor
MGAL3B025593	-7.47529	4.73065e-05	---NA---
MGAL3B026170	-7.47487	2.64482e-06	RecName: Full=Protein MB21D2; AltName: Full=Mab-21 domain-containing protein 2
MGAL3B077214	-7.47484	1.34998e-05	---NA---
MGAL3B035588	-7.47301	1.48421e-08	---NA---
MGAL3B027674	-7.47286	7.34976e-06	---NA---
MGAL3B021357	-7.47083	6.21546e-06	RecName: Full=Calmodulin; Short=CaM
MGAL3B044571	-7.47029	8.24594e-06	RecName: Full=Kelch-like protein 17; AltName: Full=Actinfilin
MGAL3B082770	-7.46543	7.35895e-09	---NA---
MGAL3B010054	-7.46446	3.32847e-25	RecName: Full=Cartilage matrix protein; AltName: Full=Matrilin-1; Flags: Precursor
MGAL3B008396	-7.46323	2.26711e-06	RecName: Full=Hexokinase-2; AltName: Full=Hexokinase type II; Short=HK II
MGAL3B029389	-7.46264	1.33197e-08	RecName: Full=Toll-like receptor 2; AltName: CD_antigen=CD282; Flags: Precursor
MGAL3B002238	-7.46146	3.38627e-06	---NA---
MGAL3B014278	-7.46098	1.36696e-05	RecName: Full=Baculoviral IAP repeat-containing protein 7; AltName: Full=E3 ubiquitin-protein ligase EIAP; AltName: Full=Embryonic/Egg IAP; Short=EIAP/XLX; AltName: Full=RING-type E3 ubiquitin transferase BIRC7
MGAL3B052777	-7.46027	1.15107e-05	---NA---
MGAL3B043149	-7.45967	4.13354e-06	---NA---
MGAL3B003413	-7.45854	3.02062e-06	RecName: Full=Low-density lipoprotein receptor-related protein 2; Short=LRP-2; AltName: Full=Glycoprotein 330; Short=gp330; AltName: Full=Megalin; Flags: Precursor
MGAL3B039839	-7.4581	2.83853e-11	RecName: Full=Peroxidasin; Flags: Precursor
MGAL3B053140	-7.45524	6.95166e-09	---NA---
MGAL3B051980	-7.45516	2.70303e-06	RecName: Full=Echinoderm microtubule-associated protein-like 4; Short=EMAP-4
MGAL3B016029	-7.45332	1.9068e-05	---NA---
MGAL3B081449	-7.45307	6.20409e-09	---NA---
MGAL3B078843	-7.45153	1.14188e-09	---NA---
MGAL3B056515	-7.44972	3.73129e-24	---NA---
MGAL3B045243	-7.44675	9.83455e-05	RecName: Full=Cerebellin-3; Flags: Precursor
MGAL3B038643	-7.44517	4.09564e-06	---NA---
MGAL3B030142	-7.44344	2.80984e-06	RecName: Full=Immunoglobulin superfamily member 10; Short=IgSF10; AltName: Full=Calvaria mechanical force protein 608; Short=CMF608; Flags: Precursor
MGAL3B042783	-7.44341	9.34952e-11	RecName: Full=Calmodulin; Short=CaM
MGAL3B011893	-7.44262	1.85371e-05	RecName: Full=Cerebellin-2; Flags: Precursor
MGAL3B034010	-7.44003	3.52398e-06	---NA---
MGAL3B073334	-7.4387	4.22001e-06	---NA---
MGAL3B061036	-7.43623	7.11524e-09	RecName: Full=Protocadherin Fat 4; Short=hFat4; AltName: Full=Cadherin family member 14; AltName: Full=FAT tumor suppressor homolog 4; AltName: Full=Fat-like cadherin protein FAT-J; Flags: Precursor
MGAL3B013234	-7.43317	6.70534e-09	RecName: Full=Fucolectin
MGAL3B083189	-7.43275	3.53924e-06	---NA---
MGAL3B011491	-7.43271	5.60012e-56	RecName: Full=Calmodulin; Short=CaM
MGAL3B055379	-7.43205	7.85405e-16	---NA---
MGAL3B042647	-7.43167	1.08798e-27	RecName: Full=LHFPL tetraspan subfamily member 3 protein; AltName: Full=Lipoma HMGIC fusion partner-like 3 protein
MGAL3B060029	-7.43037	3.03266e-06	---NA---
MGAL3B062365	-7.42826	6.03083e-26	RecName: Full=Thyroid peroxidase; Short=TPO; Flags: Precursor
MGAL3B064613	-7.42725	2.4206e-21	RecName: Full=Complement C1q-like protein 4; AltName: Full=C1q and tumor necrosis factor-related protein 11; Short=C1q/TNF-related protein 11; Short=C1qTNF11; Short=CTRP11; Flags: Precursor
MGAL3B031542	-7.42673	1.38908e-35	RecName: Full=von Willebrand factor D and EGF domain-containing protein; Flags: Precursor
MGAL3B076979	-7.42532	8.93116e-20	---NA---
MGAL3B062584	-7.4252	5.08506e-11	---NA---
MGAL3B029559	-7.42346	2.71942e-05	---NA---
MGAL3B033180	-7.42324	2.86619e-06	RecName: Full=Neuronal acetylcholine receptor subunit alpha-7; Flags: Precursor
MGAL3B052846	-7.42156	9.66427e-09	---NA---
MGAL3B071317	-7.42126	1.83936e-05	RecName: Full=Short-chain collagen C4
MGAL3B051249	-7.42109	6.66776e-05	RecName: Full=Laccase; AltName: Full=Benzenediol:oxygen oxidoreductase; AltName: Full=Diphenol oxidase; AltName: Full=Ligninolytic phenoloxidase; AltName: Full=Urishiol oxidase; Flags: Precursor
MGAL3B039448	-7.42082	6.60759e-15	RecName: Full=Cochlin; AltName: Full=COCH-5B2; Flags: Precursor
MGAL3B076472	-7.41956	6.49901e-09	---NA---
MGAL3B041757	-7.41945	2.14248e-11	---NA---
MGAL3B021463	-7.41723	6.40483e-09	---NA---
MGAL3B007061	-7.41704	4.18268e-27	---NA---
MGAL3B028535	-7.41658	1.14059e-08	---NA---
MGAL3B083627	-7.41657	6.86389e-06	---NA---
MGAL3B082688	-7.41613	3.96029e-06	---NA---
MGAL3B071321	-7.41387	2.82731e-06	RecName: Full=E3 ubiquitin-protein ligase TRIM33; AltName: Full=Ectodermin homolog; AltName: Full=Protein moonshine; AltName: Full=RING-type E3 ubiquitin transferase TRIM33; AltName: Full=Transcription intermediary factor 1-gamma; Short=TIF1-gamma; AltName: Full=Tripartite motif-containing protein 33
MGAL3B079153	-7.41044	1.29325e-16	---NA---
MGAL3B014356	-7.41035	3.64538e-06	---NA---
MGAL3B062062	-7.40959	2.07761e-08	RecName: Full=Leucine-rich repeats and immunoglobulin-like domains protein 1; Short=LIG-1; Flags: Precursor
MGAL3B054048	-7.40863	7.22298e-06	RecName: Full=Hemicentin-2; Flags: Precursor
MGAL3B054399	-7.40835	3.15315e-06	---NA---
MGAL3B061104	-7.40787	7.29414e-16	RecName: Full=Adhesion G protein-coupled receptor B2; AltName: Full=Brain-specific angiogenesis inhibitor 2; Flags: Precursor
MGAL3B030654	-7.40504	1.03505e-05	RecName: Full=Chitin synthase chs-1; AltName: Full=Chitin-UDP acetyl-glucosaminyl transferase chs-1
MGAL3B049498	-7.40371	8.57506e-09	RecName: Full=Parathyroid hormone/parathyroid hormone-related peptide receptor; AltName: Full=PTH/PTHrP type I receptor; Short=PTH/PTHr receptor; AltName: Full=Parathyroid hormone 1 receptor; Short=PTH1 receptor; Flags: Precursor
MGAL3B000075	-7.40008	9.78128e-09	---NA---
MGAL3B017376	-7.39967	7.38421e-09	RecName: Full=Tripartite motif-containing protein 2; AltName: Full=E3 ubiquitin-protein ligase TRIM2; AltName: Full=RING-type E3 ubiquitin transferase TRIM2
MGAL3B001627	-7.39894	6.24134e-05	RecName: Full=Interferon-inducible GTPase 5; AltName: Full=Immunity-related GTPase cinema 1
MGAL3B035561	-7.39825	1.95522e-05	RecName: Full=A disintegrin and metalloproteinase with thrombospondin motifs 2; Short=ADAM-TS 2; Short=ADAM-TS2; Short=ADAMTS-2; AltName: Full=Procollagen I N-proteinase; Short=PC I-NP; AltName: Full=Procollagen I/II amino propeptide-processing enzyme; AltName: Full=Procollagen N-endopeptidase; Short=pNPI; Flags: Precursor
MGAL3B022824	-7.3982	1.37317e-19	---NA---
MGAL3B076792	-7.3973	3.96191e-11	---NA---
MGAL3B014482	-7.39593	4.99612e-06	---NA---
MGAL3B047727	-7.3951	7.86514e-11	RecName: Full=Tctex1 domain-containing protein 1
MGAL3B047163	-7.39236	1.44995e-05	---NA---
MGAL3B039007	-7.39153	4.25277e-06	---NA---
MGAL3B056422	-7.39018	3.73645e-06	RecName: Full=Solute carrier family 22 member 15
MGAL3B081187	-7.38947	2.03319e-05	partial_cds
MGAL3B046109	-7.38904	5.52776e-06	RecName: Full=Toll-like receptor 2; AltName: CD_antigen=CD282; Flags: Precursor
MGAL3B032479	-7.38715	7.51972e-09	RecName: Full=Fibrinogen C domain-containing protein 1
MGAL3B002092	-7.38584	7.4095e-06	---NA---
MGAL3B039935	-7.38435	4.18806e-06	RecName: Full=Carbohydrate sulfotransferase 9; AltName: Full=GalNAc-4-O-sulfotransferase 2; Short=GalNAc-4-ST2; Short=GalNAc4ST-2; AltName: Full=N-acetylgalactosamine-4-O-sulfotransferase 2
MGAL3B043482	-7.38357	3.97933e-08	RecName: Full=Plexin-2; Flags: Precursor
MGAL3B031792	-7.38252	1.04465e-05	RecName: Full=Beta-1,3-galactosyltransferase 1; Short=Beta-1,3-GalTase 1; Short=Beta3Gal-T1; Short=Beta3GalT1; AltName: Full=UDP-galactose:beta-N-acetyl-glucosamine-beta-1,3-galactosyltransferase 1
MGAL3B060852	-7.38086	3.69189e-06	RecName: Full=Sarcoplasmic calcium-binding protein; Short=SCP
MGAL3B016207	-7.37899	8.52012e-09	RecName: Full=Tripartite motif-containing protein 45
MGAL3B023811	-7.37831	3.56363e-05	---NA---
MGAL3B073448	-7.37677	4.01333e-06	---NA---
MGAL3B026389	-7.37623	6.06492e-06	RecName: Full=Bradykinin-like neuropeptide; Flags: Precursor
MGAL3B046022	-7.37601	9.64542e-09	RecName: Full=Tripartite motif-containing protein 2; AltName: Full=E3 ubiquitin-protein ligase TRIM2; AltName: Full=RING-type E3 ubiquitin transferase TRIM2
MGAL3B074643	-7.37562	3.2186e-23	---NA---
MGAL3B067402	-7.3756	2.6611e-11	---NA---
MGAL3B015532	-7.37448	3.41269e-06	RecName: Full=Catenin delta-1; AltName: Full=Cadherin-associated Src substrate; Short=CAS; AltName: Full=p120 catenin; Short=p120(ctn); AltName: Full=p120(cas)
MGAL3B033262	-7.37399	7.94713e-09	RecName: Full=Beta-1,3-galactosyltransferase 1; Short=Beta-1,3-GalTase 1; Short=Beta3Gal-T1; Short=Beta3GalT1; AltName: Full=UDP-galactose:beta-N-acetyl-glucosamine-beta-1,3-galactosyltransferase 1
MGAL3B015725	-7.37378	4.27599e-06	---NA---
MGAL3B020128	-7.37095	5.17193e-11	RecName: Full=Inositol phosphoceramide mannosyltransferase 3; AltName: Full=IPC mannosyltransferase 3
MGAL3B021076	-7.36921	2.33225e-08	---NA---
MGAL3B064036	-7.36917	1.08684e-05	RecName: Full=GTPase IMAP family member 4; AltName: Full=Immunity-associated nucleotide 1 protein; Short=IAN-1; AltName: Full=Immunity-associated protein 4
MGAL3B071048	-7.36383	4.25622e-06	RecName: Full=Neuropeptide S receptor; AltName: Full=G-protein coupled receptor 154
MGAL3B051971	-7.36075	1.28781e-10	---NA---
MGAL3B058624	-7.35976	1.11994e-05	---NA---
MGAL3B014100	-7.35826	5.73413e-06	---NA---
MGAL3B057273	-7.35609	4.16184e-90	RecName: Full=Cell death-inducing p53-target protein 1; AltName: Full=LITAF-like protein
MGAL3B000549	-7.3558	1.05066e-05	---NA---
MGAL3B054209	-7.3553	4.65037e-11	RecName: Full=Oxygen-dependent choline dehydrogenase; Short=CDH; Short=CHD; AltName: Full=Betaine aldehyde dehydrogenase; Short=BADH
MGAL3B005136	-7.3552	2.07609e-07	---NA---
MGAL3B045653	-7.35513	4.10433e-06	RecName: Full=Toll-like receptor 2; AltName: CD_antigen=CD282; Flags: Precursor
MGAL3B076223	-7.35338	2.12877e-10	---NA---
MGAL3B048492	-7.353	0.000135965	RecName: Full=Short-chain collagen C4
[truncated: 11,215 more rows]

## Sheet: DEGs_IH vs Gills
rowname	log2FoldChange	padj	Annotation
[truncated: 7,975 more rows]

[truncated: 3 more sheets: DEGs_IHinf vs IHcontrol, DEGs_HHinf vs HHcontrol, DEGs_Ginf vs Gcontrol]
